# Supplementary material for: Genome-wide identification of the ATP-dependent zinc metalloprotease (FtsH) in Triticeae species reveals that TaFtsH-1 regulates cadmium tolerance in Triticum aestivum
Source: PLoS One. 2024 Dec 31;19(12):e0316486. doi: 10.1371/journal.pone.0316486 (PMC11687710; doi:10.1371/journal.pone.0316486)
Supplement: S1 Table — (XLS) [file pone.0316486.s001.xls]

## Sheet: Sheet1
S1 Table Primer sets used in this study.
Name	Sequence (5’-3’)*	Application
qTaFtsH-1-F	GCTTTGCTAAGACCGGGAAG	qPCR of TaFtsH-1-1
qTaFtsH-1-R	AGCTTTGCAAGGTAGATGCG
qTaFtsH-2-F	ACTTGCGGGCACAAATAGAC	qPCR of TaFtsH-2-1
qTaFtsH-2-R	AGCTTTGCAAGGTAGATGCG
qTaFtsH-3-F	GAGGTGAGGGAATTGGTTGC	qPCR of TaFtsH-3
qTaFtsH-3-R	TGGGCAACTTTGTCCTTGTG
qTaFtsH-4-F	AGGATGAAGAGGGCAAGACC	qPCR of TaFtsH-4-1
qTaFtsH-4-R	TCGCCCTGGATTCCTATGTC
qTaFtsH-5-F	CGAAGATGGCAAGACCACAG	qPCR of TaFtsH-5
qTaFtsH-5-R	TGTTCGCCCTGGATCTCTAC
qTaFtsH-6-F	ATGCGCAAGTTGCTGTGTAT	qPCR of TaFtsH-6-1
qTaFtsH-6-R	ATCGATGATGGATGCGGTCT
qTaFtsH-7-F	TCTTCTGAATGAGGCAGCCA	qPCR of TaFtsH-7-1
qTaFtsH-7-R	AACCAAGGTAACCCGCAAAC
qTaFtsH-8-F	GTGGTGGGAACGATGAAAGG	qPCR of TaFtsH-8
qTaFtsH-8-R	CTGTCTGTCAAAGCGTCCAG
qTaFtsH-9-F	CGCTTTGACAGACAGGTGAG	qPCR of TaFtsH-9
qTaFtsH-9-R	CACGTCGGCCTGCTAATATG
qTaFtsH-10-F	CAGGAACTCCATGTCGGAGA	qPCR of TaFtsH-10
qTaFtsH-10-R	GAGCGTCTCCTTCTCCATGA
qTaFtsH-11-F	AAGTTCCAGATGGAGCCCAA	qPCR of TaFtsH-11
qTaFtsH-11-R	AACTGCACGATCTCCTGGAA
TaAlpha-tubulin-F	ATCTCCAACTCCACCAGTGTCG	qPCR
TaAlpha-tubulin-R	TCATCGCCCTCATCACCGTC
BSMV: TaFtsH-1-F	TAGCTGAGCGGCCGCCCCGGGTCATCAGAGAAGGAGATAAGC	BSMV of TaFtsH-1
BSMV: TaFtsH-1-R	TAGCTGATTAATTAACCCGGGTCAGAACCACCACCAATACTA
