# Supplementary material for: Genome-wide identification of the ATP-dependent zinc metalloprotease (FtsH) in Triticeae species reveals that TaFtsH-1 regulates cadmium tolerance in Triticum aestivum
Source: PLoS One. 2024 Dec 31;19(12):e0316486. doi: 10.1371/journal.pone.0316486 (PMC11687710; doi:10.1371/journal.pone.0316486)
Supplement: S2 Table — (XLS) [file pone.0316486.s002.xls]

## Sheet: Sheet1
S2 Table Names and references for each member of the TaFstH gene family
Gene Name	Protein Names	Gene Names	Reference
TaFtsH-1	AAA+ ATPase domain-containing protein	CFC21_042881	DOI: 10.1126/science.1249721
TaFtsH-2	AAA+ ATPase domain-containing protein	—— ——	DOI: 10.1126/science.aar7191
TaFtsH-3	AAA+ ATPase domain-containing protein	CFC21_036902	DOI: 10.1093/gigascience/gix097
TaFtsH-4	AAA+ ATPase domain-containing protein	CFC21_024229	DOI: 10.1093/gigascience/gix097
TaFtsH-5	AAA+ ATPase domain-containing protein	—— ——	DOI: 10.1126/science.aar7191
TaFtsH-6	AAA+ ATPase domain-containing protein	CFC21_012559	DOI: 10.1093/gigascience/gix097
TaFtsH-7	AAA+ ATPase domain-containing protein	CFC21_099832	DOI: 10.1126/science.aar7191
TaFtsH-8	ATP-dependent zinc metalloprotease	CFC21_111070	DOI: 10.1093/gigascience/gix097
TaFtsH-9	AAA+ ATPase domain-containing protein	CFC21_104893	DOI: 10.1093/gigascience/gix097
TaFtsH-10	AAA+ ATPase domain-containing protein	CFC21_101928	DOI: 10.1093/gigascience/gix097
TaFtsH-11	AAA+ ATPase domain-containing protein	CFC21_108305	DOI: 10.1093/gigascience/gix097
SEYVDIGREQRDTAARTDMVTA
