# Supplementary material for: Genome-wide identification of the ATP-dependent zinc metalloprotease (FtsH) in Triticeae species reveals that TaFtsH-1 regulates cadmium tolerance in Triticum aestivum
Source: PLoS One. 2024 Dec 31;19(12):e0316486. doi: 10.1371/journal.pone.0316486 (PMC11687710; doi:10.1371/journal.pone.0316486)
Supplement: S3 Table — (XLS) [file pone.0316486.s003.xls]

## Sheet: Sheet1
S3 Table The sequence of TaFtsH proteins
>TraesCS3B02G393200
MSLSTLSRALARSSRSRQGYLLGGHGVFRAPLPSPSPPPSPLLPGGEGAGLRLVRRYLTS
ALGSRAAAANGAGKVRDGRSLLANSQSRRLFSDQSKKNFPKEKEVPKGDGSNKSESKNES
NSGGQPNVQEKLLKLFQDSIGPVFLLGLLLATLSGSSEKEISFQEFKNKLLEPGLVDRIV
VINKTVAKVHVRSSPSTKQNQHSDTSITTSHLPGQEPPSKYKYYFNIGSVDSFEEKLEEA
QEALGIDRHDYIPVIYADKISWFQEIMEFAPTLFIVGLLYVVGRKMSISIGGGSGQGGRS
IFSIGKAQVTKMDKNSKNKVFFKDVAGCDEAKQEIMEFVHFLKNPDKYEALGAKIPKGAL
LCGPPGTGKTLLAKATAGESGVPFLSISGSDFLEMFVGVGPSRVRSLFQEARECAPSIVF
IDEIDAIGRARGRGGFSGGNSERENTLNQLLVEMDGFGTTAGVVVLAGTNRPDILDQALL
RPGRFDRQISIDRPDINGREQIFRIYLAKLKLDKEPSFYSQRLAALTPGFAGADIANICN
EAALITARRDEKLITMQHFESAIDRVIGGLEKKNTVISKLERRTVAYHESGHAVAGWFLE
HAEPLLKVTIVPRGTAALGFAQYVPSENLLMTKEQFFDRTCMTLGGRAAEEVLIGKISTG
AQNDLEKVTKMTYQQVAVYGFSEKVGLLSFPQRDDGFWMDKPYSGQTASMIDTEVRELVA
KAYNTTTELIRKHKDKVAQVAELLLEKEVLHQDDLIRVLGERPFKTDEPTNYDRFKQGFM
DSEDSKSGEVDPSSSVGEPVPT
>TraesCS3D02G354500
MSLSALSRALARSSRSRQGYLLGGHGVLRAPLPSPSPPPSPLLPGGEGAGLRLVRRYLTS
ALGSRASSANAAGKVRDGRSLLANSQSRRLLSDQSKKNFPKEKEVPQGDGSNKSESKKES
NSGGQPNVQEKLLKLFQDSIGPVFLLGLLLATLSGSSEKEISFQEFKNKLLEPGLVDRIV
VINKTVAKVHVRSSPSTKQNQHSDTSITTSHLPGQEAPSKYKYYFNIGSVDSFEEKLEEA
QEALGIDRHDYIPVIYADKISWFQEIMKFAPTLFIVGLLYVVGRKMSISIGSGSGQGGRS
IFSIGKAQVTKMDKNSKNKVFFKDVAGCDEAKQEIMEFVHFLKNPDKYEALGAKIPKGAL
LCGPPGTGKTLLAKATAGESGVPFLSISGSDFLEMFVGVGPSRVRSLFQEARECAPSIVF
IDEIDAIGRARGRGGYSGGNSERENTLNQLLVEMDGFGTTAGVVVLAGTNRPDILDKALL
RPGRFDRQISIDRPDINGREQIFRIYLAKLKLDKEPSFYSQRLAALTPGFAGADIANICN
EAALITARRDEKLITMQHFESAIDRVIGGLEKKNTVISKLERRTVAYHESGHAVAGWFLE
HAEPLLKVTIVPRGTAALGFAQYVPSENLLMTKEQFFDRTCMTLGGRAAEEVLIGKISTG
AQNDLEKVTKMTYEQVAVYGFSEKVGLLSFPQRYDGFGMDKPYSGQTASMIDTEVRELVA
KAYNTTTELIRKHKDKVAQVAELLLEKEVLHQDDLVRVLGERPFKTAEPTNYDRFKQGFM
DSEDSKSAEVDPSSSVGEAVPT
>TraesCS3A02G360800
MSLSALSRALARSSRSRQGYLLGGHGVFRAPLPSPSPSPSPLLPGGEGAGLRLVRRYLTS
ALGSRAAAANGAGKVRGGRSLLANSQARRLFSDQSKKNFPKEKEVPKGDGSNKSESKNEP
SSGGQPNVQQKLLKLFQDSIGPVFLLGLLLATLSGSSEKEISFQEFKNKLLEPGLVDRIV
VINKTVAKVHVRSSPSTKQNQHNDTSITTSHLPGQEAPSKYKYYFNIGSVDSFEEKLEEA
QEALGIDRHDYIPVIYADKISWFQEIMKFAPTLFIVGLLYVVGRKMSISIGSGSGQGGRS
IFSIGKAQVTKMDKNSKNKLFFKDVAGCDEAKQEIMEFVHFLKNPDKYEALGAKIPKGAL
LCGPPGTGKTLLAKATAGESGVPFLSISGSDFLEMFVGVGPSRVRGLFQEARECAPSIVF
IDEIDAIGRARGRGGYSGGNSERENTLNQLLVEMDGFGTTAGVVVLAGTNRPDILDKALL
RPGRFDRQISIDRPDINGREQIFRIYLAKLKLDKEPSFYSQRLAALTPGFAGADIANICN
EAALITARRDEKLITMQHFESAIDRVIGGLEKKNTVISKLERRTVAYHESGHAVAGWFLE
HAEPLLKVTIVPRGTAALGFAQYVPSENLLMTKEQFFDRTCMTLGGRAAEEVLIGKISTG
AQNDLEKVTKMTYEQVAVYGFSEKVGLLSFPQRYDGFGMDKPYSGQTASMIDTEVRELVA
KAYNTTTELIRKHKDKVAQVAELLLEKEVLHQDDLVRVLGERPFKPDEPTNYDRFKQGFM
DSEDSKSAEVDPSSSVGEAVPT
>TraesCS1B02G293000
MSLASLARAAARSARSSRPRQGFSLGGLRAPPSPPLPPAHGGDAGSLGLVRGYLTASLGS
PAAVKTSEWRYLLASPQFRRLFCSGSKKNYENYYPKGKKEAPKGDGSNKDSKQESDTDGQ
WNFQDGTFKQLQNFLGPLLLLGLMFSSLSSSSSDQKEISFQEFKNKLLEPGLVDRIVVSN
KSVAKVYVRTSPQANGQSQNTDTQITTVDVPGRQAPSKYKYFFNIGSVESFEEKLEEAQE
NLGIDSHDYVPVTYVAEVNWFQEVMRFAPTAFLVGLLYFMGKRMQSGFNIGGGPGKGSRG
IFNIGKATVTKMDKNSKNKVFFKDVAGCDEAKQEIMEFVHFLKNPKKYEELGAKIPKGAL
LVGPPGTGKTLLAKATAGESGVPFMSISGSDFMEMFVGVGPSRVRNLFQEARQCAPSIVF
IDEIDAIGRARGRGGFSGSNDERESTLNQLLVEMDGFGTTAGVVVLAGTNRPDILDKALL
RPGRFDRQITIDKPDIKGRDQIFRIYLTKLKLDNDPTYFSQRLAALTPGFAGADIANVCN
EAALIAARTDETQITMQHFESAIDRIIGGLEKKNKVISKLERRTVAYHEAGHAVAGWFLE
HAEPLLKVTIVPRGTAALGFAQYVPNENLLMTKEQLFDMTCMTLGGRAAEEVLIGRISTG
AQNDLEKVTKMTYAQVAVYGFSDKVGLLSFPQREDGFEMNKPYSNQTASIIDTEVREWVA
KAYKRTVELLTEKKEQVALIAELLLEKEVLHQDDLTRVLGDRPFKAAELTNYDLFKQGFQ
DEEGKTAEPAKNAEVPDDDGPAAALPDVVVPT
>TraesCS1A02G283800
MSRRGLVGGTRVGASMAGFSLGGLRAPPSPPLPPAHGGDAGALGLVRGYLTASLGSPAAV
KTSEWRYLLASPQFRRLFCSGSKKNYENYYPKGKKEAPKGDGSNKDSKQESDTDGQWNFQ
DGTFKQLQNFLGPLLLLGLMFSSLSSSSSDQKEISFQEFKNKLLEPGLVDRIVVSNKSVA
KIYVRTTPQTNGQSQNTDTQITTVDVPGRQAPSKYKYFFNIGSVESFEEKLEEAQENLGI
DSHDYVPVTYVAEVNWFQEVMRFAPTAFLVGLLYFMGKRMQSGFNIGGGPGKGSRGIFNI
GKATVTKMDKNSKNKVFFKDVAGCDEAKQEIMEFVHFLKNPKKYEELGAKIPKGALLVGP
PGTGKTLLAKATAGESGVPFMSISGSDFMEMFVGVGPSRVRNLFQEARQCAPSIVFIDEI
DAIGRARGRGGFSGSNDERESTLNQLLVEMDGFGTTAGVVVLAGTNRPDILDKALLRPGR
FDRQITIDKPDIKGRDQIFRIYLTKLKLDNDPTYFSQRLAALTPGFAGADIANVCNEAAL
IAARTDETQITMQHFESAIDRIIGGLEKKNKVISKLERRTVAYHEAGHAVAGWFLEHAEP
LLKVTIVPRGTAALGFAQYVPNENLLMTKEQLFDMTCMTLGGRAAEEVLIGRISTGAQND
LEKVTKMTYAQVAVYGFSDKVGLLSFPQRGDGFEMNKPYSNQTASIIDTEVREWVAKAYK
RTVELLTEKKEQVALIAELLLEKEVLHQDDLTRVLGDRPFKAAELTNYDLFKQGFQDEDG
KTTEPAKNAEVPDDDGPAAALPDVVVPT
>TraesCS1D02G282900
MSLASLARAAARSARSSRPRQGFSLGGLRAPPSPPLPPAHGGDAGPLGLVRGYLTASLGS
PAAVKTSEWRYLLASPQFRRLFCSGSKKNYENYYPKGKKEAPKGDGSNKDSKQESDTDGQ
WNFQDGTFKQLQNFLGPLLLLGLMFSSLSSSSSDQKEISFQEFKNKLLEPGLVDRIVVSN
KSVAKVYVRTTPQTNGQSQNTDTQITTVDVPGRQAPSKYKYFFNIGSVESFEEKLEEAQE
NLGIDSHDYVPVTYVAEVNWFQEVMRFAPTAFLVGLLYFMGKRMQSGFNIGGGPGKGSRG
IFNIGKATVTKMDKNSKNKVFFKDVAGCDEAKQEIMEFVHFLKNPKKYEELGAKIPKGAL
LVGPPGTGKTLLAKATAGESGVPFMSISGSDFMEMFVGVGPSRVRNLFQEARQCAPSIVF
IDEIDAIGRARGRGGFSGSNDERESTLNQLLVEMDGFGTTAGVVVLAGTNRPDILDKALL
RPGRFDRQITIDKPDIKGRDQIFRIYLTKLKLDNDPTYFSQRLAALTPGFAGADIANVCN
EAALIAARTDETQITMQHFESAIDRIIGGLEKKNKVISKLERRTVAYHEAGHAVAGWFLE
HAEPLLKVTIVPRGTAALGFAQYVPNENLLMTKEQLFDMTCMTLGGRAAEEVLIGRISTG
AQNDLEKVTKMTYAQVAVYGFSDKVGLLSFPQREDGFEMNKPYSNQTASIIDTEVREWVA
KAYKRTVDLLTEKKEQVALIAELLLEKEVLHQDDLTRVLGDRPFKAAELTNYDLFKQGFQ
DEEGKTTEPAKNAEVPDDDGPAAALPDVVVPT
>TraesCS7A02G471000
MAPSMSLAAKGLLPFGALPSSGVAQRPVSVTASLEHKPNDSKRKLLKLALGGVGLPALLS
ANKALADDQGVSSSRMSYSRFLEYLDKDRVKKVDLFENGTIAIVEAISPELGNRVQRVRV
QLPGLSQELLQKLREKNIDFAAHNQQEDSGNLLFNLIGNLAFPLILIGGLFLLSRRGGSG
GMGGPGGPGFPLGFGQSKAKFQMEPNTGVTFDDVAGVDEAKQDFMEVVEFLKKPERFTAV
GARIPKGVLLVGPPGTGKTLLAKAIAGEAGVPFFSISGSEFVEMFVGVGASRVRDLFKKA
KENAPCIVFVDEIDAVGRQRGTGIGGGNDEREQTLNQLLTEMDGFEGNTGIIVVAATNRA
DILDSALLRPGRFDRQVSVDVPDVRGRTEILKVHGSNKKFDADVSLEVIAMRTPGFSGAD
LANLLNEAAILAGRRGRTGISSKEIDDSIDRIVAGMEGTVMTDGKSKSLVAYHEVGHAVC
GTLTPGHDPVQKVTLVPRGQARGLTWFIPMDDPTLISRQQLFARIVGGLGGRAAEEIIFG
DSEVTTGAAGDLQQITGLAKQMVVTFGMSDIGPWSLMDAAQSGDVIMRMMARNSMSEKLA
LDIDSAVKQLSDKAYEIALQQVRDNRVAMDKIVEVLLEKETLSGDEFRAILSEFTEIPVE
NRVPPTPQAAVPV
>TraesCS7D02G458400
MAPSMSLAAKGLLPFGALPSSGVAQRPVSVTASLEHKPNDSKRKLLKLALGGVGLPALLT
ANKALADDQGVSSSRMSYSRFLEYLDKDRVKKVDLFENGTIAIVEAISPELGNRVQRVRV
QLPGLSQELLQKLREKNIDFAAHNQQEDSGNLLFNLIGNLAFPLILIGGLFLLSRRGGSG
GMGGPGGPGFPLGFGQSKAKFQMEPNTGVTFDDVAGVDEAKQDFMEVVEFLKKPERFTAV
GARIPKGVLLVGPPGTGKTLLAKAIAGEAGVPFFSISGSEFVEMFVGVGASRVRDLFKKA
KENAPCIVFVDEIDAVGRQRGTGIGGGNDEREQTLNQLLTEMDGFEGNTGIIVVAATNRA
DILDSALLRPGRFDRQVSVDVPDVRGRTEILKVHGSNKKFDADVSLEVIAMRTPGFSGAD
LANLLNEAAILAGRRGRTGISSKEIDDSIDRIVAGMEGTVMTDGKSKSLVAYHEVGHAVC
GTLTPGHDPVQKVTLVPRGQARGLTWFIPMDDPTLISRQQLFARIVGGLGGRAAEEIIFG
DSEVTTGAAGDLQQITGLAKQMVVTFGMSDIGPWSLMDAAQSGDVIMRMMARNSMSEKLA
LDIDSAVKQLSDQAYQIALQQVRDNRVAMDKIVEVLLEKETLSGDEFRAILSEFTEIPVE
NRVPPTPQAAVPV
>TraesCS7B02G373000
MAPSMSLAAKGLLPFGALPSSGVAQRPVSVTASLEHKPNDSKRKLLKLALGGVGLPALLS
AKKALADDQGVSSSRMSYSRFLEYLDKDRVKKVDLFENGTIAIVEAISPELGNRVQRVRV
QLPGLSQELLQKLREKNIDFAAHNQQEDSGNLLFNLIGNLAFPLILIGGLFLLSRRGGSG
GMGGPGGPGFPLGFGQSKAKFQMEPNTGVTFDDVAGVDEAKQDFMEVVEFLKKPERFTAV
GARIPKGVLLVGPPGTGKTLLAKAIAGEAGVPFFSISGSEFVEMFVGVGASRVRDLFKKA
KENAPCIVFVDEIDAVGRQRGTGIGGGNDEREQTLNQLLTEMDGFEGNTGIIVVAATNRA
DILDSALLRPGRFDRQVSVDVPDVRGRTEILKVHGSNKKFDADVSLEVIAMRTPGFSGAD
LANLLNEAAILAGRRGRTGISSKEIDDSIDRIVAGMEGTVMTDGKSKSLVAYHEVGHAVC
GTLTPGHDPVQKVTLVPRGQARGLTWFIPMDDPTLISRQQLFARIVGGLGGRAAEEIIFG
DSEVTTGAAGDLQQITGLAKQMVVTFGMSDIGPWSLMDAAQSGDVIMRMMARNSMSEKLA
LDIDSAVKQLSDQAYQIALQQVRDNRVAMDKIVEVLLEKETLSGDEFRAILSEFTEIPVE
NRVPPTPQAAVPV
>TraesCS7B02G093400
MSPTAMSLTTTSHLSVCKAQDVAKQAPQRRASPAKTTPRSPDAAGLLGRRGLLRCAGLGL
GFGLAVARPARADQPPVLAPEELTSNRMSYSRFLEYLNAGAVKKVDLFQNGTVAVAEVDE
PALARARRVKVQLPGLPAELVRQMREKGVDLAAEPVEPNVGLDVLGLLLNLGFPLLFLAS
LFLRSSGGMNTPGGGPSLPFGLGRSKANFQMEPNTGVTFDDIAGVDEAKQDFQEIVQFLK
FPDKFTAVGARIPRGVLLVGPPGTGKTLLAKAIAGEAGVPFFSLSGSEFIEMFVGVGASR
VRDLFNKAKDSAPCLVFIDEIDAVGRQRGTGIGGGNDEREQTLNQLLTEMDGFRGDSGVI
VIAATNRPEILDAALLRPGRFDRQVSVGLPDVRGREEILRVHSANKKLDPGVSLGVVAMR
TPGFSGADLANLMNEAAILAGRRGKDRVSVKEIDDSIDRIVAGLEGTSMTDGKSKMLVAY
HEIGHAVCATLTPGHDAVQKVTLIPRGQARGLTWFLPGEDPTLVSKRQIFARIVGGLGGR
AAEEVIFGEPEVTTGAAGDLQQVTQVARQMVTTFGMSEIGPWALTDQAAQSGDVVLRMLA
RNSMSEKLAADIDRTVKAIVDEAYEVAKAHVRRTRPAIDQLVDVLMEKETLTGDEFRAIL
SEYVDIAREQRDTAARTDMVTA
>TraesCS7D02G189400
MSPTAMSLTTTSHLPVCKAQDVAKQAPQRRASPAKITPPSPDAAGLLGRRGLLQSAGLGL
GLGLAVARPARADQPPVLAPEELTSSRMSYSRFLEYLDAGAVKKVDLFQNGTVAVAEVDE
PALARVHRVKVQLPGLPAELVRKMREKGVDFAAQPVEPNVGLDVLGLLLNLGFPLLFLAS
LFLRSSGGMNAPGGGPSLPFGLGRSKAKFQMEPNTGVTFDDIAGVDEAKQDFQEIVQFLK
FPDKFTAVGARIPKGVLLVGPPGTGKTLLAKAIAGEAGVPFFSLSGSEFIEMFVGVGASR
VRDLFNKAKDNAPCLVFIDEIDAVGRQRGTGIGGGNDEREQTLNQLLTEMDGFRGDSGVI
VIAATNRPEILDAALLRPGRFDRQVSVGLPDVRGREEILRVHSANKKLDPGVSLSVVAMR
TPGFSGADLANLMNEAAILAGRRGKDRVSVKEIDDSIDRIVAGLEGASMTDGKSKMLVAY
HEIGHAVCATLTPGHDEVQKVTLIPRGQARGLTWFLPGEDPTLVSKRQIFARIVGGLGGR
AAEEVIFGEPEVTTGAAGDLQQVTQVARQMVTTFGMSEIGPWALTDQAAQSGDVVLRMLA
RNAMSEKLAADIDRTVKAIIDEAYEVAKAHVRRTRPAIDQLVDVLMEKETLTGDEFRAVL
SEYVDIGREQRDTAARTDMVTA
