# Supplementary material for: Genome-wide identification of the ATP-dependent zinc metalloprotease (FtsH) in Triticeae species reveals that TaFtsH-1 regulates cadmium tolerance in Triticum aestivum
Source: PLoS One. 2024 Dec 31;19(12):e0316486. doi: 10.1371/journal.pone.0316486 (PMC11687710; doi:10.1371/journal.pone.0316486)
Supplement: S4 Table — (XLS) [file pone.0316486.s004.xls]

## Sheet: Sheet1
S4 Table The sequence of AtFtsH and ZmFtsH proteins
>A0A654EX55_ARATH
MTMIFFSKLNRSISRSKGFLYGGGVRSAARLLTSPGLEAASVNEVEGGLGFIRRHFASLA
SRKGLVNNDLIGVFANPRLRRFFSDEAPKKKNYENYFPKDKQEPKSDQKSEHKEGSEKNE
NENVGDMFMNRFQNLLIPLLALAVFFSTFSFGSGEQQQISFQEFKNKLLEPGLVDHIDVS
NKSVAKVYVRSTPKDQQTTDVVHGNGNGIPAKRTGGQYKYYFNIGSVDSFEEKLEEAQEA
LGVDRHEYVPVTYVSEMVWYQEFMRFAPTLLLLGTLIYGARRMQGGLGVGGTGGKNGRGI
FNIGKATITRADKHSKNKIYFKDVAGCDEAKQEIMEFVHFLKNPKKYEDLGAKIPKGALL
VGPPGTGKTLLAKATAGESGVPFLSISGSDFMEMFVGVGPSRVRHLFQEARQAAPSIIFI
DEIDAIGRARGRGGLGGNDERESTLNQLLVEMDGFGTTAGVVVLAGTNRPDILDKALLRP
GRFDRQITIDKPDIKGRDQIFKIYLKKIKLDHEPSYYSQRLAALTPGFAGADIANVCNEA
ALIAARHEGATVTMAHFESAIDRVIGGLEKKNRVISKLERRTVAYHESGHAVVGWFLEHA
EPLLKVTIVPRGTAALGFAQYVPNENLLMTKEQLFDMTCMTLGGRAAEQVLIGKISTGAQ
NDLEKVTKMTYAQVAVYGFSDKVGLLSFPPRDDGYDFSKPYSNKTGAIIDEEVRDWVAKA
YERTVELVEEHKVKVAEIAELLLEKEVLHQDDLLKILGERPFKSAEVTNYDRFKSGFEET
EKDSAATPTVEPVVDDGAPPPFEPQVIPT
>FTSH3_ARATH
MTMIFFSKLNRSISRSKGFLYGGGVRSAARLLTSPGLEAASVNEVEGGLGFIRRHFASLA
SRKGLVNNDLIGVFANPRLRRFFSDEAPKKKNYENYFPKDKQEPKSDQKSEHKEGSEKNE
NENVGDMFMNRFQNLLIPLLALAVFFSTFSFGSGEQQQISFQEFKNKLLEPGLVDHIDVS
NKSVAKVYVRSTPKDQQTTDVVHGNGNGIPAKRTGGQYKYYFNIGSVDSFEEKLEEAQEA
LGVDRHEYVPVTYVSEMVWYQEFMRFAPTLLLLGTLIYGARRMQGGLGVGGTGGKNGRGI
FNIGKATITRADKHSKNKIYFKDVAGCDEAKQEIMEFVHFLKNPKKYEDLGAKIPKGALL
VGPPGTGKTLLAKATAGESGVPFLSISGSDFMEMFVGVGPSRVRHLFQEARQAAPSIIFI
DEIDAIGRARGRGGLGGNDERESTLNQLLVEMDGFGTTAGVVVLAGTNRPDILDKALLRP
GRFDRQITIDKPDIKGRDQIFKIYLKKIKLDHEPSYYSQRLAALTPGFAGADIANVCNEA
ALIAARHEGATVTMAHFESAIDRVIGGLEKKNRVISKLERRTVAYHESGHAVVGWFLEHA
EPLLKVTIVPRGTAALGFAQYVPNENLLMTKEQLFDMTCMTLGGRAAEQVLIGKISTGAQ
NDLEKVTKMTYAQVAVYGFSDKVGLLSFPPRDDGYDFSKPYSNKTGAIIDEEVRDWVAKA
YERTVELVEEHKVKVAEIAELLLEKEVLHQDDLLKILGERPFKSAEVTNYDRFKSGFEET
EKDSAATPTVEPVVDDGAPPPFEPQVVPT
>A0A178WKK3_ARATH
MIFSKLGSSLARSSRSKGFVYGGGVRSAVFNQGRLRAPQNLEAAVNQVDGGLGFLRRHFA
SFAARKGLEAGDLSRAFANPRLRRFFSSQTPKKKNYENYYPKDSKKAPKNEQKSESRDGS
KKNENENAGDAFSNEYQNMLIPLMAIALILSTFSLGSREQQQISFQEFKNKLLEAGLVDH
IDVSNKEVAKVYVRSSPKSQTTEEVVQGPGNGVPAKGRGGQYKYYFNIGSVESFEEKLEE
AQEAIGVNSHDFVPVTYVSETIWYQELLRFAPTLLLLATLIFGARRMQGGLGGLGGPGGK
AGRGIFNIGKAQITRADKNSKNKIYFKDVAGCEEAKQEIMEFVHFLQNPKKYEDLGAKIP
KGALLVGPPGTGKTLLAKATAGESAVPFLSISGSDFMEMFVGVGPSRVRNLFQEARQCAP
SIIFIDEIDAIGRARGRGGFSGGNDERESTLNQLLVEMDGFGTTAGVVVLAGTNRPDILD
KALLRPGRFDRQITIDKPDIKGRDQIFQIYLKKIKLDHEPSYYSQRLAALTPGFAGADIA
NVCNEAALIAARHEGATVTMAHFDSAIDRVIGGLEKKNRVISKLERRTVAYHESGHAVAG
WFLEHAEPLLKVTIVPRGTAALGFAQYVPNENLLMTKEQLFDMTCMTLGGRAAEQVLIGR
ISTGAQNDLEKVTKMTYAQVAVYGFSDKIGLLSFPQREDEFSKPYSNRTGAMIDEEVREW
VGKAYKRTVELIEEHKEQVAQIAELLLEKEVLHQDDLTKVLGERPFKSGETTNYDRFKSG
FEESEKESQKESVPVKPVEDDGIPPLEPQVVPT
>FTSHA_ARATH
MIFSKLGSSLARSSRSKGFVYGGGVRSAVFNQGRLRAPQNLEAAVNQVDGGLGFLRRHFA
SFAARKGLEAGDLSRAFANPRLRRFFSSQTPKKKNYENYYPKDSKKAPKNEQKSESRDGS
KKNENENAGDAFSNEYQNMLIPLMAIALILSTFSLGSREQQQISFQEFKNKLLEAGLVDH
IDVSNKEVAKVYVRSSPKSQTTEEVVQGPGNGVPAKGRGGQYKYYFNIGSVESFEEKLEE
AQEAIGVNSHDFVPVTYVSETIWYQELLRFAPTLLLVATLIFGARRMQGGLGGLGGPGGK
AGRGIFNIGKAQITRADKNSKNKIYFKDVAGCEEAKQEIMEFVHFLQNPKKYEDLGAKIP
KGALLVGPPGTGKTLLAKATAGESAVPFLSISGSDFMEMFVGVGPSRVRNLFQEARQCAP
SIIFIDEIDAIGRARGRGGFSGGNDERESTLNQLLVEMDGFGTTAGVVVLAGTNRPDILD
KALLRPGRFDRQITIDKPDIKGRDQIFQIYLKKIKLDHEPSYYSQRLAALTPGFAGADIA
NVCNEAALIAARHEGATVTMAHFDSAIDRVIGGLEKKNRVISKLERRTVAYHESGHAVAG
WFLEHAEPLLKVTIVPRGTAALGFAQYVPNENLLMTKEQLFDMTCMTLGGRAAEQVLIGR
ISTGAQNDLEKVTKMTYAQVAVYGFSDKIGLLSFPQREDEFSKPYSNRTGAMIDEEVREW
VGKAYKRTVELIEEHKEQVAQIAELLLEKEVLHQDDLTKVLGERPFKSGETTNYDRFKSG
FEESEKESQKESVPVKPVEDDGIPPLEPQVVPT
>FTSH8_ARATH
MAASSACLLGNGLSVYTTKQRFQKLGLDRTSKVTVVKASLDEKKHEGRRGFFKLLLGNAA
AGVGLLASGNANADEQGQGVSSSRMSYSRFLEYLDKGRVEKVDLYENGTIAIVEAVSPEL
GNRIQRVRVQLPGLSQELLQKLRAKNIDFAAHNAQEDQGSPILNLIGNLAFPVILIGGLF
LLSRRSSGGMGGPGGPGFPLQIGQSKAKFQMEPNTGVTFDDVAGVDEAKQDFMEVVEFLK
KPERFTAVGARIPKGVLLVGPPGTGKTLLAKAIAGEAGVPFFSISGSEFVEMFVGVGASR
VRDLFKKAKENAPCIVFVDEIDAVGRQRGTGIGGGNDEREQTLNQLLTEMDGFEGNTGVI
VVAATNRADILDSALLRPGRFDRQVSVDVPDVKGRTDILKVHSGNKKFESGVSLEVIAMR
TPGFSGADLANLLNEAAILAGRRGKTAISSKEIDDSIDRIVAGMEGTVMTDGKSKSLVAY
HEVGHAICGTLTPGHDAVQKVTLIPRGQARGLTWFIPSDDPTLISKQQLFARIVGGLGGR
AAEEVIFGESEVTTGAVSDLQQITGLAKQMVTTFGMSEIGPWSLMDSSEQSDVIMRMMAR
NSMSEKLANDIDTAVKTLSDKAYEIALSQIRNNREAMDKIVEILLEKETMSGDEFRAILS
EFTEIPPENRVASSTSTSTPTPASV
>A0A178WM68_ARATH
MAASSACLLGNGLSVYTTKQRFQKLGLDRTSKVTVVKASLDEKKHEGRRGFFKLLLGNAA
AGVGLLASGNANADEQGQGVSSSRMSYSRFLEYLDKGRVEKVDLYENGTIAIVEAVSPEL
GNRIQRVRVQLPGLSQELLQKLRAKNINFAAHNAQEDQGSPILNLIGNLAFPVILIGGLF
LLSRRSSGGMGGPGGPGFPLQIGQSKAKFQMEPNTGVTFDDVAGVDEAKQDFMEVVEFLK
KPERFTAVGARIPKGVLLVGPPGTGKTLLAKAIAGEAGVPFFSISGSEFVEMFVGVGASR
VRDLFKKAKENAPCIVFVDEIDAVGRQRGTGIGGGNDEREQTLNQLLTEMDGFEGNTGVI
VVAATNRADILDSALLRPGRFDRQVSVDVPDVKGRTDILKVHSGNKKFESGVSLEVIAMR
TPGFSGADLANLLNEAAILAGRRGKTAISSKEIDDSIDRIVAGMEGTVMTDGKSKSLVAY
HEVGHAICGTLTPGHDAVQKVTLIPRGQARGLTWFIPSDDPTLISKQQLFARIVGGLGGR
AAEEVIFGESEVTTGAVSDLQQITGLAKQMVTTFGMSEIGPWSLMDSSEQSDVIMRMMAR
NSMSEKLANDIDTAVKTLSDKAYEIALSQIRNNREAMDKIVEILLEKETMSGDEFRAILS
EFTEIPPENRVASSTSTSTPTPASV
>A0A7G2F7T5_ARATH
MASSSSALSFPLSNIPTCTLGTVLAHPAKAEPEAPIEATSNRMSYSRFLQHLKENEVKKV
DLIENGTVAIVEISNPVVGKIQRVRVNLPGLPVDLVREMKEKNVDFAAHPMNVNWGAFLL
NFLGNLGFPLILLVSLLLTSSSRRNPAGPNLPFGLGRSKAKFQMEPNTGITFEDVAGVDE
AKQDFEEIVEFLKTPEKFSALGAKIPKGVLLTGPPGTGKTLLAKAIAGEAGVPFFSLSGS
EFIEMFVGNERNRYRRRKRRT
>F4K9Q6_ARATH
MKMASSSSALSFPLSNIPTCSKKSQQFQKPASLSKSSHTHKPSLKTQILHHKFTKRNLLS
LTTALGFTSALGTVLAHPAKAEPEAPIEATSNRMSYSRFLQHLKENEVKKVDLIENGTVA
IVEISNPVVGKIQRVRVNLPGLPVDLVREMKEKNVDFAAHPMNVNWGAFLLNFLGNLGFP
LILLVSLLLTSSSRRNPAGPNLPFGLGRSKAKFQMEPNTGITFEDVAGVDEAKQDFEEIV
EFLKTPEKFSALGAKIPKGVLLTGPPGTGKTLLAKAIAGEAGVPFFSLSGSEFIEMFVGV
GASRARDLFNKAKANSPCIVFIDEIDAVGRMRGTGIGGGNDEREQTLNQILTEMDGFAGN
TGVIVIAATNRPEILDSALLRPGRFDRQVCWLILKPNKSNRFGIMSTCFKQVSVGLPDIR
GREEILKVHSRSKKLDKDVSLSVIAMRTPGFSGADLANLMNEAAILAGRRGKDKITLTEI
DDSIDRIVAGMEGTKMIDGKSKAIVAYHEVGHAI
>A0A7G2FDT9_ARATH
MASSSSALSFPLSNIPTCTLGTVLAHPAKAEPEAPIEATSNRMSYSRFLQHLKENEVKKV
DLIENGTVAIVEISNPVVGKIQRVRVNLPGLPVDLVREMKEKNVDFAAHPMNVNWGAFLL
NFLGNLGFPLILLVSLLLTSSSRRNPAGPNLPFGLGRSKAKFQMEPNTGITFEDVAGVDE
AKQDFEEIVEFLKTPEKFSALGAKIPKGVLLTGPPGTGKTLLAKAIAGEAGVPFFSLSGS
EFIEMFVGVGASRARDLFNKAKANSPCIVFIDEIDAVGRMRGTGIGGGNDEREQTLNQIL
TEMDGFAGNTGVIVIAATNRPEILDSALLRPGRFDRQWSCLANLMNEAAILAGRRGKDKI
TLTEIDDSIDRIVAGMEGTKMIDGKSKAIVAYHEVGHAICATLTEGHDPVQKVTLVPRGQ
ARGLTWFLPGEDPTLVSKQQLFARIVGGLGGRAAEDVIFGEPEITTGAAGDLQQVTEIAR
QQNDVVLRMLARNSMSEKLAEDIDSCVKKIIGDAYEVAKKHVRNNREAIDKLVDVLLEKE
TLTGDEFRAILSEYTDQPLNTDGDVRIRINDLISV
>A0A654G1V9_ARATH
MASSSSALSFPLSNIPTCSKKSQQFQKPASLSKSSHTHKPSLKTQILHHKFTKRNLLSLT
TALGFTSALGTVLAHPAKAEPEAPIEATSNRMSYSRFLQHLKENEVKKVDLIENGTVAIV
EISNPVVGKIQRVRVNLPGLPVDLVREMKEKNVDFAAHPMNVNWGAFLLNFLGNLGFPLI
LLVSLLLTSSSRRNPAGPNLPFGLGRSKAKFQMEPNTGITFEDVAGVDEAKQDFEEIVEF
LKTPEKFSALGAKIPKGVLLTGPPGTGKTLLAKAIAGEAGVPFFSLSGSEFIEMFVGVGA
SRARDLFNKAKANSPCIVFIDEIDAVGRMRGTGIGGGNDEREQTLNQILTEMDGFAGNTG
VIVIAATNRPEILDSALLRPGRFDRQVSVGLPDIRGREEILKVHSRSKKLDKDVSLSVIA
MRTPGFSGADLANLMNEAAILAGRRGKDKITLTEIDDSIDRIVAGMEGTKMIDGKSKAIV
AYHEVGHAICATLTEGHDPVQKVTLVPRGQARGLTWFLPGEDPTLVSKQQLFARIVGGLG
GRAAEDVIFGEPEITTGAAGDLQQVTEIARQMVTMFGMSEIGPWALTDPAVKQNDVVLRM
LARNSMSEKLAEDIDSCVKKIIGDAYEVAKKHVRNNREAIDKLVDVLLEKETLTGDEFRA
ILSEYTDQPLNTDGDVRIRINDLISV
>A0A5S9Y4V5_ARATH
MKMASSSSALSFPLSNIPTCSKKSQQFQNPASLSKSSHTHKPSLKTQILHHKFTKRNLLS
LTTALGFTSALGTVLAHPAKAEPEAPIEATSNRMSYSRFLQHLKENEVKKVDLIENGTVA
IVEISNPVVGKIQRVRVNLPGLPVDLVREMKEKNVDFAAHPMNVNWGAFLLNFLGNLGFP
LILLVSLLLTSSSRRNPAGPNLPFGLGRSKAKFQMEPNTGITFEDVAGVDEAKQDFEEIV
EFLKTPEKFSALGAKIPKGVLLTGPPGTGKTLLAKAIAGEAGVPFFSLSGSEFIEMFVGV
GASRARDLFNKAKANSPCIVFIDEIDAVGRMRGTGIGGGNDEREQTLNQILTEMDGFAGN
TGVIVIAATNRPEILDSALLRPGRFDRQVSVGLPDIRGREEILKVHSRSKKLDKDVSLSV
IAMRTPGFSGADLANLMNEAAILAGRRGKDKITLTEIDDSIDRIVAGMEGTKMIDGKSKA
IVAYHEVGHAICATLTEGHDPVQKVTLVPRGQARGLTWFLPGEDPTLVSKQQLFARIVGG
LGGRAAEDVIFGEPEITTGAAGDLQQVTEIARQMVTMFGMSEIGPWALTDPAVKQNDVVL
RMLARNSMSEKLAEDIDSCVKKIIGDAYEVAKKHVRNNREAIDKLVDVLLEKETLTGDEF
RAILSEYTDQPLNTDGDVRIRINDLISV
>FTSH6_ARATH
MKMASSSSALSFPLSNIPTCSKKSQQFQKPASLSKSSHTHKPSLKTQILHHKFTKRNLLS
LTTALGFTSALGTVLAHPAKAEPEAPIEATSNRMSYSRFLQHLKENEVKKVDLIENGTVA
IVEISNPVVGKIQRVRVNLPGLPVDLVREMKEKNVDFAAHPMNVNWGAFLLNFLGNLGFP
LILLVSLLLTSSSRRNPAGPNLPFGLGRSKAKFQMEPNTGITFEDVAGVDEAKQDFEEIV
EFLKTPEKFSALGAKIPKGVLLTGPPGTGKTLLAKAIAGEAGVPFFSLSGSEFIEMFVGV
GASRARDLFNKAKANSPCIVFIDEIDAVGRMRGTGIGGGNDEREQTLNQILTEMDGFAGN
TGVIVIAATNRPEILDSALLRPGRFDRQVSVGLPDIRGREEILKVHSRSKKLDKDVSLSV
IAMRTPGFSGADLANLMNEAAILAGRRGKDKITLTEIDDSIDRIVAGMEGTKMIDGKSKA
IVAYHEVGHAICATLTEGHDPVQKVTLVPRGQARGLTWFLPGEDPTLVSKQQLFARIVGG
LGGRAAEDVIFGEPEITTGAAGDLQQVTEIARQMVTMFGMSEIGPWALTDPAVKQNDVVL
RMLARNSMSEKLAEDIDSCVKKIIGDAYEVAKKHVRNNREAIDKLVDVLLEKETLTGDEF
RAILSEYTDQPLNTDGDVRIRINDLISV
>A0A178UJ03_ARATH
MASSSSALSFPLSNIPTCSKKSQQFQKPASLSKSSHTHKPSLKTQILHHKFTKRNLLSLT
TALGFTSALGTVLAHPAKAEPEAPIEATSNRMSYSRFLQHLKENEVKKVDLIENGTVAIV
EISNPVVGKIQRVRVNLPGLPVDLVREMKEKNVDFAAHPMNVNWGAFLLNFLGNLGFPLI
LLVSLLLTSSSRRNPAGPNLPFGLGRSKAKFQMEPNTGITFEDVAGVDEAKQDFEEIVEF
LKTPEKFSALGAKIPKGVLLTGPPGTGKTLLAKAIAGEAGVPFFSLSGSEFIEMFVGVGA
SRARDLFNKAKANSPCIVFIDEIDAVGRMRGTGIGGGNDEREQTLNQILTEMDGFAGNTG
VIVIAATNRPEILDSALLRPGRFDRQVCWLILKPNKSNRFGIMSTCFKQVSVGLPDIRGR
EEILKVHSRSKKLDKDVSLSVIAMRTPGFSGADLANLMNEAAILAGRRGKDKITLTEIDD
SIDRIVAGMEGTKMIDGKSKAIVAYHEVGHAICATLTEGHDPVQKVTLVPRGQARGLTWF
LPGEDPTLVSKQQLFARIVGGLGGRAAEDVIFGEPEITTGAAGDLQQVTEIARQMVTMFG
MSEIGPWALTDPAVKQNDVVLRMLARNSMSEKLAEDIDSCVKKIIGDAYEVAKKHVRNNR
EAIDKLVDVLLEKETLTGDEFRAILSEYTDQPLNTDGDVRIRINDLISV
>FTSH2_ARATH
MAASSACLVGNGLSVNTTTKQRLSKHFSGRQTSFSSVIRTSKVNVVKASLDGKKKQEGRR
DFLKILLGNAGVGLVASGKANADEQGVSSSRMSYSRFLEYLDKDRVNKVDLYENGTIAIV
EAVSPELGNRVERVRVQLPGLSQELLQKLRAKNIDFAAHNAQEDQGSVLFNLIGNLAFPA
LLIGGLFLLSRRSGGGMGGPGGPGNPLQFGQSKAKFQMEPNTGVTFDDVAGVDEAKQDFM
EVVEFLKKPERFTAVGAKIPKGVLLIGPPGTGKTLLAKAIAGEAGVPFFSISGSEFVEMF
VGVGASRVRDLFKKAKENAPCIVFVDEIDAVGRQRGTGIGGGNDEREQTLNQLLTEMDGF
EGNTGVIVVAATNRADILDSALLRPGRFDRQVSVDVPDVKGRTDILKVHAGNKKFDNDVS
LEIIAMRTPGFSGADLANLLNEAAILAGRRARTSISSKEIDDSIDRIVAGMEGTVMTDGK
SKSLVAYHEVGHAVCGTLTPGHDAVQKVTLIPRGQARGLTWFIPSDDPTLISKQQLFARI
VGGLGGRAAEEIIFGDSEVTTGAVGDLQQITGLARQMVTTFGMSDIGPWSLMDSSAQSDV
IMRMMARNSMSEKLAEDIDSAVKKLSDSAYEIALSHIKNNREAMDKLVEVLLEKETIGGD
EFRAILSEFTEIPPENRVPSSTTTTPASAPTPAAV
>A0A654EYT4_ARATH
MAASSACLVGNGLLVNTTTKQRLSKHFSGRQTSFSSVIRTSKVNVVKASLDGKKKQEGRR
DFLKILLGNAGVGLVASGKANADEQGVSSSRMSYSRFLEYLDKDRVNKVDLYENGTIAIV
EAVSPELGNRVERVRVQLPGLSQELLQKLRAKNIDFAAHNAQEDQGSVLFNLIGNLAFPA
LLIGGLFLLSRRSGGGMGGPGGPGNPLQFGQSKAKFQMEPNTGVTFDDVAGVDEAKQDFM
EVVEFLKKPERFTAVGAKIPKGVLLIGPPGTGKTLLAKAIAGEAGVPFFSISGSEFVEMF
VGVGASRVRDLFKKAKENAPCIVFVDEIDAVGRQRGTGIGGGNDEREQTLNQLLTEMDGF
EGNTGVIVVAATNRADILDSALLRPGRFDRQVSVDVPDVKGRTDILKVHAGNKKFDNDVS
LEIIAMRTPGFSGADLANLLNEAAILAGRRARTSISSKEIDDSIDRIVAGMEGTVMTDGK
SKSLVAYHEVGHAVCGTLTPGHDAVQKVTLIPRGQARGLTWFIPSDDPTLISKQQLFARI
VGGLGGRAAEEIIFGDSEVTTGAVGDLQQITGLARQMVTTFGMSDIGPWSLMDSSAQSDV
IMRMMARNSMSEKLAEDIDSAVKKLSDSAYEIALSHIKNNREAMDKLVEVLLEKETIGGD
EFRAILSEFTEIPPENRVPSSTTTTPASAPTPAAV
>A0A1P8AXC1_ARATH
MNFQMAASSACLVGNGLSVNTTTKQRLSKHFSGRQTSFSSVIRTSKVNVVKASLDGKKKQ
EGRRDFLKILLGNAGVGLVASGKANADEQGVSSSRMSYSRFLEYLDKDRVNKVDLYENGT
IAIVEAVSPELGNRVERVRVQLPGLSQELLQKLRAKNIDFAAHNAQEDQGSVLFNLIGNL
AFPALLIGGLFLLSRRSGGGMGGPGGPGNPLQFGQSKAKFQMEPNTGVTFDDVAGVDEAK
QDFMEVVEFLKKPERFTAVGAKIPKGVLLIGPPGTGKTLLAKAIAGEAGVPFFSISGSEF
VEMFVGVGASRVRDLFKKAKENAPCIVFVDEIDAVGRQRGTGIGGGNDEREQTLNQLLTE
MDGFEGNTGVIVVAATNRADILDSALLRPGRFDRQVSVDVPDVKGRTDILKVHAGNKKFD
NDVSLEIIAMRTPGFSGADLANLLNEAAILAGRRARTSISSKEIDDSIDRIVAGMEGTVM
TDGKSKSLVAYHEVGHAVCGTLTPGHDAVQKVTLIPRGQARGLTWFIPSDDPTLISKQQL
FARIVGGLGGRAAEEIIFGDSEVTTGAVGDLQQITGLARQMVTTFGMSDIGPWSLMDSSA
QSDVIMRMMARNSMSEKLAEDIDSAVKKLSDSAYEIALSHIKNNREAMDKLVEVLLEKET
IGGDEFRAILSEFTEIPPENRVPSSTTTTPASAPTPAAV
>B9DHR0_ARATH
MAASSACLVGNGLSVNTTTKQRLSKHFSGRQTSFSSVIRTSKVNVVKASLDGKKKQEGRR
DFLKILLGNAGVGLVASGKANADEQGVSSSRMSYSRFLEYLDKDRVNKVDLYENGTIAIV
EAVSPELGNRVERVRVQLPGLSQELLQKLRAKNIDFAAHNAQEDQGSVLFNLIGNLAFPA
LLIGGLLLLSRRSGGGMGGPGGPGNPLQFGQSKAKFQMEPNTGVTFDDVAGVDEAKQDFM
EVVEFLKKPERFTAVGAKIPKGVLLIGPPGTGKTLLAKAIAGEAGVPFFSISGSEFVEMF
VGVGASRVRDLFKKAKENAPCIVFVDEIDAVGRQRGTGIGGGNDEREQTLNQLLTEMDGF
EGNTGVIVVAATNRADILDSALLRPGRFDRQVSVDVPDVKGRTDILKVHAGNKKFDNDVS
LEIIAMRTPGFSGADLANLLNEAAILAGRRARTSISSKEIDDSIDRIVAGMEGTVMTDGK
SKSLVAYHEVGHAVCGTLTPGHDAVQKVTLIPRGQARGLTWFIPSDDPTLISKQQLFARI
VGGLGGRAAEEIIFGDSEVTTGAVGDLQQITGLARQMVTTFGMSDIGPWSLMDSSAQSDV
IMRMMARNSMSEKLAEDIDSAVKKLSDSAYEIALSHIKNNREAMDKLVEVLLEKETIGGD
EFRAILSEFTEIPPENRVPSSTTTTPASAPTPAAV
>FTSI3_ARATH
MATFNVLCSNRFRFNGGYSPEKFNRKVSSRSSELNVCVSRIRTQSFSCRRLGGFMEIGET
RLGVIRVHGDSRNRFSCNSEIKRLVTGDYGDKETRIGENGRNKGKRRRFSLRLRPRLRLV
RMRLGRFDFRASMEDFRYFLKKNLKRVILSTGVALIFGLCYLFLRLTAVPSPSIVPYSDF
VTNLRGGSVSKVLLEEGSRRIYYNTDENVEVVDDVHKSETLEDPAIQIDGGTVTEAVTKD
DTPRKVRALPPVWKYVTRKVDHDEKFLLSLMREKGITYSSAPQSALMSMRTTLITIISLW
IPLTPLMWLLYRQLSASNSPAKKRRSKNPTVGFDDVEGVDSAKDELVEIVSCLQGSINYK
KLGARLPRGVLLVGPPGTGKTLLARAVAGEAGVPFFSVSASEFVELFVGRGAARIRDLFN
AARKNSPSIIFIDELDAVGGKRGRSFNDERDQTLNQLLTEMDGFESDTKVIVIAATNRPE
ALDSALCRPGRFSRKVLVAEPDQEGRRKILAIHLRDVPLEEDAFLICDLVASLTPGFVGA
DLANIVNEAALLAARRGGEAVAREDIMEAIERAKFGINDKEARPRTLGNELSKMFPWMPS
LARRNGPDQDGLQGPLGYQTLS
>A0A7G2EJD6_ARATH
MATFNVLCSNRFRFNGGYSPEKFNRKVSSRSSELNVCVSRIRTQSFSCRRLGGFMEIGET
RLGVIRVHGDSRNRFSCNSEIKRLVTGDYGDKETRIGENGRNKGKRRRFSLRLRPRLRLV
RMRLGRFDFRASMEDFRYFLKKNLKRVILSTGVALIFGLCYLFLRLTAVPSPSIVPYSDF
VTNLRGGSVSKVLLEEGSRRIYYNTDENVEVVDDVHKSETLEDPAIQIDGGTVTEAVTKD
DTPRKVRALPPVWKYVTRKVDHDEKFLLSLMREKGITYSSAPQSALMSMRTTLITIISLW
IPLTPLMWLLYRQLSASNSPAKKRRSKNPTVGFDDVEGVDSAKDELVEIVSCLQGSINYK
KLGARLPRGVLLVGPPGTGKTLLARAVAGEAGVPFFSVSASEFVELFVGRGAARIRDLFN
AARKNSPSIIFIDELDAVGGKRGRSFNDERDQTLNQLLTEMDGFESDTKVIVIAATNRPE
ALDSALCRPGRFSRKVLVAEPDQEGRRKILAIHLRDVPLEEDAFLICDLVASLTPGFVGA
DLANIVNEAALLAARRGGEAVAREDIMEAIERAKFGINDKEARPRTLGNELSKMFPWMPS
LARRNGPDQDGLQGPLEGDGTSCDKVTNRTSDISSYSTYDSSNPLSLFWYNHSSSSSDSY
KTEDSEPSSYDNDYDDTYHDPKSSSLHNNDRLSISSSNGHHQVTPKKEHRRKKRKRKCDI
FSGEWIPNPKAPYYTNTTCRAIHEHQNCIKYGRPDLGFMKWRWKPKECDLPLFDPYEFLE
IVRGTRMAFVGDSVSRNHVQSLICLLSRVEHPEDDSQQEFNFQRWKYKTYNFTIATFWTT
HLVRAEETETGPTGPNSFYNLYLDEPDPTWASQIGEFDYIIISSGQWFFRPLFLFDKQKR
IGCLYCYIPGVRNVGAHFAYRRALRTTFKTILGLENFKGEVFLRTFAPSHFEGGEWDKGG
NCLKTRPYRSN
>A0A654FDN9_ARATH
MTTTFEFLQPRIHGFATCCSSNSLLYSKASRFFNDRCRVYRQNPNRFVSNSITLPLQKKQ
VTVLRNHERFNLWDGFSRKKSRLVVNCQEDDQNESSSEEEESSQSTPAKSERKREKKEDK
VWWSKGKKWQWQPIIQAQGIGVLLLQLSVVMFVMRLLRPGIPLPGSEPRIQTTFVSVPYS
EFLSKVNSNQVQKVEVDGVQVLFKLRDDGKWQESETSRLSQSSESLLRTVAPTKRVVYST
TRPGDIKTPYEKMLGNNVEFGSPEKRSGGFFNSALIALFYIAVLAGLIRFPVSFSTSSTG
QLRTRKAGGPDGGKVSGGGETISFADVAGVDEAKEELEEIVEFLRNPEKYVRLGARPPRG
VLLVGLPGTGKTLLAKAVAGEAEVPFISCSASEFVELYVGMGASRVRDLFARAKKEAPSI
IFIDEIDAVAKSRDGKFRMGSNDEREQTLNQLLTEMDGFDSNSAVIVLGATNRADVLDPA
LRRPGRFDRVVTVETPDKIGRESILRVHVSKKELPLGDDVNLGSIASMTTGFTGADLANL
VNEAALLAGRKNKTNVEKIDFIQAVERSIAGIEKKSARLKGNEKAVVARHEAGHAVVGTA
VANLLTGQPRVEKLSILPRTGGALGFTYIPPTSEDRYLLFIDELLGRLVTLLGGRAAEEV
VYSGRISTGAFDDIRRATDMAYKAVAEYGLNQKIGPVSVATLSGGGIDDSGGSPWGRDQG
KLVDLVQKEVTILLQSALDVALSVVRANPDVLEGLGAQLEEKEKVEGEELQKWLSMVVAP
EELAVFVKGKQELLLPAQASSS
>A0A5S9XJ72_ARATH
MTTTFEFLQPRIHGFATCCSSNSLLYSKASRFFNDRCRVYRQNPNRFVSNSITLPLQKKQ
VTVLRNHERFNLWDGFSRKKSRLVVNCQEDDQNESSSEEEESSQSTPAKSERKREKKEDK
VWWSKGKKWQWQPIIQAQGIGVLLLQLSVVMFVMRLLRPGIPLPGSEPRIQTTFVSVPYS
EFLSKVNSNQVQKVEVDGVQVLFKLRDDGKWQESETSRLSQSSESLLRTVAPTKRVVYST
TRPGDIKTPYEKMLGNNVEFGSPEKRSGGFFNSALIALFYIAVLAGLIRFPVSFSTSSTG
QLRTRKAGGPDGGKVSGGGETITFADVAGVDEAKEELEEIVEFLRNPEKYVRLGARPPRG
VLLVGLPGTGKTLLAKAVAGEAEVPFISCSASEFVELYVGMGASRVRDLFARAKKEAPSI
IFIDEIDAVAKSRDGKFRMGSNDEREQTLNQLLTEMDGFDSNSAVIVLGATNRADVLDPA
LRRPGRFDRVVTVETPDKIGRESILRVHVSKKELPLGDDVNLGSIASMTTGFTGADLANL
VNEAALLAGRKNKTNVEKIDFIQAVERSIAGIEKKSARLKGNEKAVVARHEAGHAVVGTA
VANLLTGQPRVEKLSILPRTGGALGFTYIPPTSEDRYLLFIDELLGRLVTLLGGRAAEEV
VYSGRISTGAFDDIRRATDMAYKAVAEYGLNQKIGPVSVATLSGGGIDDSGGSPWGRDQG
KLVDLVQKEVTILLQSALDVALSVVRANPDVLEGLGAQLEEKEKVEGEELQKWLSMVVAP
EELAVFVKGKQELLLPAQASSS
>FTSH7_ARATH
MTTTFEFLQPRIHGFATCCSSNSLLYSKASRFFNDRCRVYRQNPNRFVSNSITLPLQKKQ
VTVLRNHERFNLWDGFSRKKSRLVVNCQEDDQNESSSEEEESSQSTPAKSERKREKKEDK
VWWSKGKKWQWQPIIQAQGIGVLLLQLSVVMFVMRLLRPGIPLPGSEPRIQTTFVSVPYS
EFLSKVNSNQVQKVEVDGVQVLFKLRDDGKWQESETSRLSQSSESLLRTVAPTKRVVYST
TRPGDIKTPYEKMLGNNVEFGSPEKRSGGFFNSALIALFYIAVLAGLIRFPVSFSTSSTG
QLRTRKAGGPDGGKVSGGGETITFADVAGVDEAKEELEEIVEFLRNPEKYVRLGARPPRG
VLLVGLPGTGKTLLAKAVAGEAEVPFISCSASEFVELYVGMGASRVRDLFARAKKEAPSI
IFIDEIDAVAKSRDGKFRMGSNDEREQTLNQLLTEMDGFDSNSAVIVLGATNRADVLDPA
LRRPGRFDRVVTVETPDKIGRESILRVHVSKKELPLGDDVNLGSIASMTTGFTGADLANL
VNEAALLAGRKNKTNVEKIDFIQAVERSIAGIEKKSARLKGNEKAVVARHEAGHAVVGTA
VANLLTGQPRVEKLSILPRTGGALGFTYIPPTSEDRYLLFIDELLGRLVTLLGGRAAEEV
VYSGRISTGAFDDIRRATDMAYKAVAEYGLNQKIGPVSVATLSGGGIDDSGGSPWGRDQG
KLVDLVQKEVTILLQSALDVALSVVRANPDVLEGLGAQLEEKEKVEGEELQKWLSMVVAP
EELAVFVEGKQELLLPAQASSS
>A0A1D6FRK3_MAIZE
MTLASLARALGRSARSSRPRQGFQLGGLRQPPAPPLPPPVHGGEGGAAGFVRSYLTAASS
AALGKPSAGKTVDWRYVLASPHFRRLFSDGSKKNYENYYPKGKKEVPKGDGTNKSESKQE
SNTDEGWNFQDNAMKHMQNFLAPLLILGLMLSSMSSSSADQKEISFQEFKNKLLEPGLVD
RIVVSNKSVAKVYIRSSPHPKSQGQDSDIHITTTDAPGKPAPSRCKYYFNIGSVDLFEEK
LEEAQEALGIDPHDFVPVTYVAEVNWFQEVMRFAPTALIVGLLYFTGKRMQSGFNIGGGA
GKGRGGIFNIGKATVMKMDKNSKNKIAIDKPDIKGRDQIFRIYLKKLKLDNKPSFYSQRL
AALTPGFAGADIANVCNEAALIAARSEETQITMQHFESAIDRIIGGLEKKNRVISKLERR
TVAYHESGHAVAGWFLEHAEPLLKVTIVPRGTAALGFAQYVPNENLLMTKEQLFDMTCMT
LGGRAAEEVLIGKISTGAQNDLEKVTKMTYAQVAVYGFSEKVGLLSFPQKDGGFEMSKPY
SNQTASIIDDEVREWVGKAYKKTVELITEHKEQVAQIAELLLEKEVLHQDDLTRVLGERP
FKALEPTNYDLFKKGFEDGGDNSQAPAENAELPDDSSPPVGDVVPT
>A0A3L6DVF0_MAIZE
MTLASLARALGRSARSSRPRQASIPSQVLIPSPAPLSSSRSYLTAASSAALGKPSAGKTV
DWRYVLASPHFRRLFSDGSKKNYENYYPKGKKEVPKGDGTNKSESKQESNTDEGWNFQDN
AMKHMQNFLAPLLILGLMLSSMSSSSADQKEISFQEFKNKLLEPGLVDRIVVSNKSVAKV
YIRNSPHPKSQGQDSDIHITTTDAPGKPAPSRCKYYFNIGSVDLFEEKLEEAQEALGIDP
HDFVPVTYVAEVNWFQEVMRFAPTALIIGLLYFTGKRMQSGFNIGGGAGKGRGGIFNIGK
ATVMKMDKNSKNKALLRPGRFDRQIAIDKPDIKGRDQIFRIYLKKLKLDNKPSFYSQRLA
ALTPGFAGADIANVCNEAALIAARSEETQITMQHFESAIDRIIGGLEKKNRVISKLERRT
VAYHESGHAVAGWFLEHAEPLLKVTIVPRGTAALGFAQYVPNENLLMTKEQLFDMTCMTL
GGRAAEEVLIGKISTGAQNDLEKVTKMTYAQVAVYGFSEKVGLLSFPQKDGGFEMSKPYS
NQTASIIDDEVREWVGKAYKKTVELITEHKEQVAQIAELLLEKEVLHQDDLTRVLGERPF
KALEPTNYDLFKKGFEDGGDNSQAPAENAELPDDSSPPVGDVVPT
>A0A1D6FRK4_MAIZE
MTLASLARALGRSARSSRPRQGFQLGGLRQPPAPPLPPPVHGGEGGAAGFVRSYLTAASS
AALGKPSAGKTVDWRYVLASPHFRRLFSDGSKKNYENYYPKGKKEVPKGDGTNKSESKQE
SNTDEGWNFQDNAMKHMQNFLAPLLILGLMLSSMSSSSADQKEISFQEFKNKLLEPGLVD
RIVVSNKSVAKVYIRSSPHPKSQGQDSDIHITTTDAPGKPAPSRCKYYFNIGSVDLFEEK
LEEAQEALGIDPHDFVPVTYVAEVNWFQEVMRFAPTALIVGLLYFTGKRMQSGFNIGGGA
GKGRGGIFNIGKATVMKMDKNSKNKVFFKDVAGCDEAKQEIMEFVHFLKNPKKYEDLGAK
IPKGALLVGPPGTGKTLLAKATAGESGVPFLSISGSDFMEMFVGVGPSRVRNLFQEARQC
APSIVFIDEIDAIGRARGRGGFSGSNDERESTLNQLLVEMDGFGTTSGVVVLAGTNRPDI
LDKALLRPGRFDRQIAIDKPDIKGRDQIFRIYLKKLKLDNKPSFYSQRLAALTPGFAGAD
IANVCNEAALIAARSEETQITMQHFESAIDRIIGGLEKKNRVISKLERRTVAYHESGHAV
AGWFLEHAEPLLKVTIVPRGTAALGFAQYVPNENLLMTKEQLFDMTCMTLGGRAAEEVHF
LLSYLIFANVL
>A0A804QR44_MAIZE
MTLASLARALGRSARSSRPRQGFQLGGLRQPPAPPLPPPVHGGEGGAAGFVRSYLTAASS
AALGKPSAGKTVDWRYVLASPHFRRLFSDGSKKNYENYYPKGKKEVPKGDGTNKSESKQE
SNTDEGWNFQDNAMKHMQNFLAPLLILGLMLSSMSSSSADQKEISFQEFKNKLLEPGLVD
RIVVSNKSVAKVYIRSSPHPKSQGQDSDIHITTTDAPGKPAPSRCKYYFNIGSVDLFEEK
LEEAQEALGIDPHDFVPVTYVAEVNWFQEVMRFAPTALIVGLLYFTGKRMQSGFNIGGGA
GKGRGGIFNIGKATVMKMDKNSKNKVFFKDVAGCDEAKQEIMEFVHFLKNPKKYEDLGAK
IPKGALLVGPPGTGKTLLAKATAGESGVPFLSISGSDFMEMFVGVGPSRVRNLFQEARQC
APSIVFIDEIDAIGRARGRGGFSGSNDERESTLNQLLVEMDGFGTTSGVVVLAGTNRPDI
LDKALLRPGRFDRQIAIDKPDIKGRDQIFRIYLKKLKLDNKPSFYSQRLAALTPGFAGAD
IANVCNEAALIAARSEETQITMQHFESAIDRIIGGLEKKNRVISKLERRTVAYHESGHAV
AGWFLEHAEPLLKVTIVPRGTAALGFAQYVPNENLLMTKEQLFDMTCMTLGGRAAEEVLI
GKISTGAQNDLEKVTKMTYAQVAVYGFSEKVGLLSFPQKDGGFEMSKPYSNQTASIIDDE
VREWVGK
>A0A804QRE9_MAIZE
MKHMQNFLAPLLILGLMLSSMSSSSADQKEISFQEFKNKLLEPGLVDRIVVSNKSVAKVY
IRSSPHPKSQGQDSDIHITTTDAPGKPAPSRCKYYFNIGSVDLFEEKLEEAQEALGIDPH
DFVPVTYVAEVNWFQEVMRFAPTALIVGLLYFTGKRMQSGFNIGGGAGKGRGGIFNIGKA
TVMKMDKNSKNKVFFKDVAGCDEAKQEIMEFVHFLKNPKKYEDLGAKIPKGALLVGPPGT
GKTLLAKATAGESGVPFLSISGSDFMEMFVGVGPSRVRNLFQEARQCAPSIVFIDEIDAI
GRARGRGGFSGSNDERESTLNQLLVEMDGFGTTSGVVVLAGTNRPDILDKALLRPGRFDR
QIAIDKPDIKGRDQIFRIYLKKLKLDNKPSFYSQRLAALTPGFAGADIANVCNEAALIAA
RSEETQITMQHFESAIDRIIGGLEKKNRVISKLERRTVAYHESGHAVAGWFLEHAEPLLK
VTIVPRGTAALGFAQYVPNENLLMTKEQLFDMTCMTLGGRAAEEVLIGKISTGAQNDLEK
VTKMTYAQVAVYGFSEKVGLLSFPQKDGGFEMSKPYSNQTASIIDDEVREWVGKAYKKTV
ELITEHKEQVAQIAELLLEKEVLHQDDLTRVLGERPFKALEPTNYDLFKKGFEDGGDNSQ
APAENAELPDDSSPPVGDVVPT
>K7VGG8_MAIZE
MTLASLARALGRSARSSRPRQGFQLGGLRQPPAPPLPPPVHGGEGGAAGFVRSYLTAASS
AALGKPSAGKTVDWRYVLASPHFRRLFSDGSKKNYENYYPKGKKEVPKGDGTNKSESKQE
SNTDEGWNFQDNAMKHMQNFLAPLLILGLMLSSMSSSSADQKEISFQEFKNKLLEPGLVD
RIVVSNKSVAKVYIRSSPHPKSQGQDSDIHITTTDAPGKPAPSRCKYYFNIGSVDLFEEK
LEEAQEALGIDPHDFVPVTYVAEVNWFQEVMRFAPTALIVGLLYFTGKRMQSGFNIGGGA
GKGRGGIFNIGKATVMKMDKNSKNKVFFKDVAGCDEAKQEIMEFVHFLKNPKKYEDLGAK
IPKGALLVGPPGTGKTLLAKATAGESGVPFLSISGSDFMEMFVGVGPSRVRNLFQEARQC
APSIVFIDEIDAIGRARGRGGFSGSNDERESTLNQLLVEMDGFGTTSGVVVLAGTNRPDI
LDKALLRPGRFDRQIAIDKPDIKGRDQIFRIYLKKLKLDNKPSFYSQRLAALTPGFAGAD
IANVCNEAALIAARSEETQITMQHFESAIDRIIGGLEKKNRVISKLERRTVAYHESGHAV
AGWFLEHAEPLLKVTIVPRGTAALGFAQYVPNENLLMTKEQLFDMTCMTLGGRAAEEVLI
GKISTGAQNDLEKVTKMTYAQVAVYGFSEKVGLLSFPQKDGGFEMSKPYSNQTASIIDDE
VREWVGKAYKKTVELITEHKEQVAQIAELLLEKEVLHQDDLTRVLGERPFKALEPTNYDL
FKKGFEDGGDNSQAPAENAELPDDSSPPVGDVVPT
>A0A1D6P5R0_MAIZE
MAPPSMCLAAKGVLPFSALISSGVTQRPVSVTASLEHKTSDARRKFLKLALGNIGVGLPT
LLGVKKALADEQGISSSRMSYSRFLEYLDKGRVKKVDLFENGTIAIVEAISPELGNRVQR
VRVQLPGLSQELLQKLREKNIDFAAHSNQEDSGSLLFNLIGNLAFPLILIGGLFLLSRRA
QGGLGGPNGPGFPLAMRTPGFSGADLANLLNEAAILAGRRGRTAISSKEIDDSIDRIVAG
MEGTVMTDGKSKSLVAYHEVGHAICGTLTPGHDPVQKVTLIPRGQARGLTWFIPMDDPTL
ISRQQLFARIVGGLGGRAAEEVIFGEPEVTTGAAGDLQQITGLAKQMVVTFGMSEIGPWS
LMEGGAQSGDVIMRMMARNSMSEKLAEDIDSAVKQLSDEAYEIALRHIRNNREAIDKIVE
VLIEKETLAGDEFRAILSEFVEIPVENRVPPATPAAALPA
>A0A3L6DH07_MAIZE
MCLAAKGVLPFSALISSGVTQRPVSVTASLEHKTSDARRKFLKLALGNIGVGLPTLLGVK
KALADEQGISSSRMSYSRFLEYLDKGRVKKVDLFENGTIAIVEAISPELGNRVQRVRVQL
PGLSQELLQKLREKNIDFAAHSNQEDSGSLLFNLIGNLAFPLILIGGLFLLSRRAQAKGS
ISMFPLKITQLNHLVSVDVPDVRGRTEILKVHGGNKKFDSDVSLDVIAMRTPGFSGADLA
NLLNEAAILAGRRGRTAISSKEIDDSIDRIVAGMEGTVMTDGKSKSLVAYHEVGHAICGT
LTPGHDPVQKVTLIPRGQARGLTWFIPMDDPTLISRQQLFARIVGGLGGRAAEEVIFGEP
EVTTGAAGDLQQITGLAKQMVVTFGMSEIGPWSLMEGGAQSGDVIMRMMARNSMSEKLAE
DIDSAVKQLSDEAYEIALRHIRNNREAIDKIVEVLIEKETLAGDEFRAILSEFVEIPVEN
RVPPATPAAALPA
>B1P2H3_MAIZE
MAPPSMCLAAKGVLPFSALISSGVTQRPVSVTASLEHKTSDARRKFLKLALGSIGVGLPT
LLGVKKALADEQGISSSRMSYSRFLEYLDKGRVKKVDLFENGTIAIVEAISPELGNRVQR
VRVQLPGLSQELLQKLREKNIDFAAHSNQEDSGSLLFNLIGNLAFPLILIGGLFLLSRRA
QGGLGGPNGPGFPLGFGQSRAKFQMEPNTGVTFDDVAGVDEAKQDFMEVVEFLKKPERFT
AVGARIPKGVLLVGPPGTGKTLLAKAIAGEAGVPFFSISGSEFVEMFVGVGASRVRDLFK
KAKENAPCIVFVDEIDAVGRQRGTGIGGGNDEREQTLNQLLTEMDGFEGNTGIIVIAATN
RADILDSALLRPGRFDRQVSVDVPDVRGRTEILKVHGGNKKFDSDVSLDVIAMRTPGFSG
ADLANLLNEAAILAGRRGRTAISSKEIDDSIDRIVAGMEGTVMTDGKSKSLVAYHEVGHA
ICGTLTPGHDPVQKVTLIPRGQARGLTWFIPMDDPTLISRQQLFARIVGGLGGRAAEEVI
FGEPEVTTGAAGDLQQITGLAKQMVVTFGMSEIGPWSLMEGGAQSGDVIMRMMARNSMSE
KLAEDIDSAVKQLSDEAYEIALRHIRNNREAIDKIVEVLIEKETLAGDEFRAILSEFVEI
PVENRVPPATPAAALPA
>A0A804R8A0_MAIZE
MAPPSMCLAAKGVLPFSALISSGVTQRPVSVTASLEHKTSDARRKFLKLALGNIGVGLPT
LLGVKKALADEQGISSSRMSYSRFLEYLDKGRVKKVDLFENGTIAIVEAISPELGNRVQR
VRVQLPGLSQELLQKLREKNIDFAAHSNQEDSGSLLFNLIGNLAFPLILIGGLFLLSRRA
QGGLGGPNGPGFPLGFGQSRAKFQMEPNTGVTFDDVAGVDEAKQDFMEVVEFLKKPERFT
AVGARIPKGVLLVGPPGTGKTLLAKAIAGEAGVPFFSISGSEFVEMFVGVGASRVRDLFK
KAKENAPCIVFVDEIDAVGRQRGTGIGGGNDEREQTLNQLLTEMDGFEGNTGIIVIAATN
RADILDSALLRPGRFDRQVSVDVPDVRGRTEILKVHGGNKKFDSDVSLDVIAMRTPGFSG
ADLANLLNEAAILAGRRGRTAISSKEIDDSIDRIVAGMEGTVMTDGKSKSLVAYHEVGHA
ICGTLTPGHDPVQKVTLIPRGQARGLTWFIPMDDPTLISRQQLFARIVGGLGGRAAEEVI
FGEPEVTTGAAGDLQQITGLAKQMVVTFGMSEIGPWSLMEGGAQSGDVIMRMMARNSMSE
KLAEDIDSAVKQLSDEAYEIALRHIRNNREAIDKIVEVLIEKETLAGDEFRAILSEFVEI
PVENRVPPATPAAALPA
>A0A1D6LPZ6_MAIZE
MALPSMSLVAKGVLPFSARTSSGVTQRPVSVTASLEHKTSDARRKFLKLALGNLGVGLPT
LLGAKKALADEQGVSSSRMSYSRFLEYLDKDRVKKVDLFENGTIAIVEAISPELGNRVQR
VRVQLPGLSQELLQKLREKNIDFAAHSNQEDSGSLLFNLIGNLAFPLILIGGLFLLSRRA
QGGLGGPNGPGFPLAMRTPGFSGADLANLLNEAAILAGRRGRTAISSKEIDDSIDRIVAG
MEGTVMTDGKSKSLVAYHEVGHAICGTLTPGHDPVQKVTLVPRGQARGLTWFIPMDDPTL
ISRQQLFARIVGGLGGRAAEEVIFGEPEVTTGAAGDLQQITGLAKQMVVTFGMSEIGPWS
LMEGGAQSGDVIMRMMARNSMSEKLAEDIDSAVKQLSDEAYEIALRHIRNNREAIDKIVE
VLIEKETVTGDEFRAILSEFAEIPVENRVPPATPAAALPA
>A0A3L6E8R4_MAIZE
MALPSMSLAAKGVLPFSARTSSGVTQRPVSVTASLEHKTSDARRKFLKLALGNLGVGLPT
LLGAKKALADEQGVSSSRMSYSRFLEYLDKDRVKKVDLFENGTIAIVEAISPELGNRVQR
VRVQLPGLSQELLQKLREKNIDFAAHSNQEDSGSLLFNLIGNLAFPLILIGGLFLLSRRA
QGGLGGPNGPGFPLGFGQSRAKFQMEPNTGVSVDVPDVRGRTEILKVHGSNKKFDSDVSL
DVIAMRTPGFSGADLANLLNEAAILAGRRGRTAISSKEIDDSIDRIVAGMEGTVMTDGKS
KSLVAYHEVGHAICGTLTPGHDPVQKVTLVPRGQARGLTWFIPMDDPTLISRQQLFARIV
GGLGGRAAEEVIFGEPEVTTGAAGDLQQITGLAKQMVVTFGMSEIGPWSLMEGGAQSGDV
IMRMMARNSMSEKLAEDIDSAVKQLSDEAYEIALRHIRNNREAIDKIVEVLIEKETVTGD
EFRAILSEFAEIPVENRVPPATPAAALPA
>A0A804PXF1_MAIZE
MALPSMSLVAKGVLPFSARTSSGVTQRPVSVTASLEHKTSDARRKFLKLALGNLGVGLPT
LLGAKKALADEQGVSSSRMSYSRFLEYLDKDRVKKVDLFENGTIAIVEAISPELGNRVQR
VRVQLPGLSQELLQKLREKNIDFAAHSNQEDSGSLLFNLIGNLAFPLILIGGLFLLSRRA
QGGLGGPNGPGFPLGFGQSRAKFQMEPNTGVTFDDVAGVDEAKQDFMEVVEFLKKPERFT
AVGARIPKGVLLVGPPGTGKTLLAKAIAGEAGVPFFSISGSEFVEMFVGVGASRVRDLFK
KAKENAPCIVFVDEIDAVGRQRGTGIGGGNDEREQTLNQLLTEMDGFEGNTGIIVIAATN
RADILDSALLRPGRFDRQVSVDVPDVRGRTEILKVHGSNKKFDSDVSLDVIAMRTPGFSG
ADLANLLNEAAILAGRRGRTAISSKEIDDSIDRIVAGMEGTVMTDGKSKSLVAYHEVGHA
ICGTLTPGHDPVQKVTLVPRGQARGLTWFIPMDDPTLISRQQLFARIVGGLGGRAAEEVI
FGEPEVTTGAAGDLQQITGLAKQSGDVIMRMMARNSMSEKLAEDIDSAVKQLSDEAYEIA
LRHIRNNREAIDKIVEVLIEKETVTGDEFRAILSEFAEIPVENRVPPATPAAALPA
>B1P2H4_MAIZE
MALPSMSLVAKGVLPFSARTSSGVTQRPVSVTASLEHKTSDARRKFLKLALGNLGVGLPT
LLGAKKALADEQGVSSSRMSYSRFLEYLDKDRVKKVDLFENGTIAIVEAISPELGNRVQR
VRVQLPGLSQELLQKLREKNIDFAAHSNQEDSGSLLFNLIGNLAFPLILIGGLFLLSRRA
QGGLGGPNGPGFPLGFGQSRAKFQMEPNTGVTFDDVAGVDEAKQDFMEVVEFLKKPERFT
AVGARIPKGVLLVGPPGTGKTLLAKAIAGEAGVPFFSISGSEFVEMFVGVGASRVRDLFK
KAKENAPCIVFVDEIDAVGRQRGTGIGGGNDEREQTLNQLLTEMDGFEGNTGIIVIAATN
RADILDSALLRPGRFDRQVSVDVPDVRGRTEILKVHGSNKKFDSDVSLDVIAMRTPGFSG
ADLANLLNEAAILAGRRGRTAISSKEIDDSIDRIVAGMEGTVMTDGKSKSLVAYHEVGHA
ICGTLTPGHDPVQKVTLVPRGQARGLTWFIPMDDPTLISRQQLFARIVGGLGGRAAEEVI
FGEPEVTTGAAGDLQQITGLAKQMVVTFGMSEIGPWSLMEGGAQSGDVIMRMMARNSMSE
KLAEDIDSAVKQLSDEAYEIALRHIRNNREAIDKIVEVLIEKETVTGDEFRAILSEFAEI
PVENRVPPATPAAALPA
>B6T8X2_MAIZE
MALPSMSLAAKGVLPFSARTSSGVTQRPVSVTASLEHKTSDARRKFLKLALGNLGVGLPT
LLGAKKALADEQGVSSSRMSYSRFLEYLDKDRVKKVDLFENGTIAIVEAISPELGNRMQR
VRVQLPGLSQELLQKLREKNIDFAAHSNQEDSGSLLFNLIGNLAFPLILIGGLFLLSRRA
QGGLGGPNGPGFPLGFGQSRAKFQMEPNTGVTFDDVAGVDEAKQDFMEVVEFLKKPERFT
AVGARIPKGVLLVGPPGTGKTLLAKAIAGEAGVPFFSISGSEFVEMFVGVGASRVRDLFK
KAKENAPCIVFVDEIDAVGRQRGTGIGGGNDEREQTLNQLLTXMDGFEGNTGIIVIAATN
RADILDSALLRPGRFDRQVSVDVPDVRGRTEILKVHGSNKKFDSDVSLDVIAMRTPGFSG
ADLANLLNEAAILAGRRGRTAISSKEIDDSIDRIVAGMEGTVMTDWKSKSLVAYHEVGHA
ICGTLTPGHDPVQKVTLVPRGQARGLTWFIPMDDPTLISRQQLFARIVGGLGGRAAEEVI
FGEPEVTTGAAGDLQQITGLAKQMVVTFGMSEIGPWSLMEGGAQSGDVIMRMMARNSMSE
KLAEDIDSAVKQLSDEAYEIALRHIRNNREAIDKIVEVLIEKETVTGDEFRAILSEFAEI
PVENRVPPATPAAALPA
