# Supplementary material for: Genome-wide identification of the ATP-dependent zinc metalloprotease (FtsH) in Triticeae species reveals that TaFtsH-1 regulates cadmium tolerance in Triticum aestivum
Source: PLoS One. 2024 Dec 31;19(12):e0316486. doi: 10.1371/journal.pone.0316486 (PMC11687710; doi:10.1371/journal.pone.0316486)
Supplement: S5 Table — (XLS) [file pone.0316486.s005.xls]

## Sheet: Sheet1
S5 Table Predictions of cis-acting elements in the promoters
Gene ID	Start	End	Cis-Action Regulatory Element
TraesCS1A02G283800.1	1623	1663	Abscisic acid responsive element
TraesCS1A02G283800.1	1437	1477	Auxin responsive element
TraesCS1A02G283800.1	670	710	Gibberellin responsive element
TraesCS1A02G283800.1	1622	1662	Light responsive element
TraesCS1A02G283800.1	1925	1965	Promoter and enhancer regions
TraesCS1A02G283800.1	953	993	Zein metabolism regulation
TraesCS1A02G283800.1	1187	1227	Salicylic acid responsive element
TraesCS1A02G283800.1	925	965	Light responsive element
TraesCS1A02G283800.1	477	517	Auxin responsive element
TraesCS1A02G283800.1	341	381	Anaerobic responsive element
TraesCS1B02G293000.1	1783	1823	Anaerobic responsive element
TraesCS1B02G293000.1	1777	1817	Defense and stress responsive element
TraesCS1B02G293000.1	1315	1355	Drought responsive element
TraesCS1B02G293000.1	1288	1328	Salicylic acid responsive element
TraesCS1B02G293000.1	1064	1104	MeJA responsive element
TraesCS1B02G293000.1	1963	2003	Light responsive element
TraesCS1B02G293000.1	14	54	Promoter and enhancer regions
TraesCS1B02G293000.1	942	982	Gibberellin responsive element
TraesCS1B02G293000.1	1334	1374	Abscisic acid responsive element
TraesCS1D02G282900.1	430	470	Defense and stress responsive element
TraesCS1D02G282900.1	275	315	Drought responsive element
TraesCS1D02G282900.1	1102	1142	Meristem expression
TraesCS1D02G282900.1	1936	1976	Anaerobic responsive element
TraesCS1D02G282900.1	1960	2000	Light responsive element
TraesCS1D02G282900.1	1581	1621	MeJA responsive element
TraesCS1D02G282900.1	1334	1374	Salicylic acid responsive element
TraesCS1D02G282900.1	829	869	Promoter and enhancer regions
TraesCS1D02G282900.1	863	903	Gibberellin responsive element
TraesCS1D02G282900.1	1471	1511	Low-temperature responsiveness
TraesCS1D02G282900.1	1257	1297	Abscisic acid responsive element
TraesCS3A02G360800.1	891	931	MYBHv1 binding site
TraesCS3A02G360800.1	1843	1883	Meristem expression
TraesCS3A02G360800.1	1708	1748	Anaerobic responsive element
TraesCS3A02G360800.1	1658	1698	Cell cycle regulation
TraesCS3A02G360800.1	1759	1799	Light responsive element
TraesCS3A02G360800.1	672	712	Auxin responsive element
TraesCS3A02G360800.1	1494	1534	MeJA responsive element
TraesCS3A02G360800.1	1814	1854	Promoter and enhancer regions
TraesCS3A02G360800.1	739	779	Zein metabolism regulation
TraesCS3A02G360800.1	494	534	Abscisic acid responsive element
TraesCS3A02G360800.1	1932	1972	Low-temperature responsiveness
TraesCS3B02G393200.1	1763	1803	Abscisic acid responsive element
TraesCS3B02G393200.1	1815	1855	Promoter and enhancer regions
TraesCS3B02G393200.1	903	943	Light responsive element
TraesCS3B02G393200.1	292	332	MeJA responsive element
TraesCS3B02G393200.1	1346	1386	Salicylic acid responsive element
TraesCS3B02G393200.1	1839	1879	Meristem expression
TraesCS3B02G393200.1	166	206	Anaerobic responsive element
TraesCS3B02G393200.1	1468	1508	Drought responsive element
TraesCS3B02G393200.1	425	465	Light responsive element
TraesCS3B02G393200.1	893	933	MYBHv1 binding site
TraesCS3B02G393200.1	1198	1238	Defense and stress responsive element
TraesCS3D02G354500.1	388	428	Zein metabolism regulation
TraesCS3D02G354500.1	1810	1850	Promoter and enhancer regions
TraesCS3D02G354500.1	1759	1799	Abscisic acid responsive element
TraesCS3D02G354500.1	1834	1874	Meristem expression
TraesCS3D02G354500.1	1214	1254	Drought responsive element
TraesCS3D02G354500.1	45	85	Light responsive element
TraesCS3D02G354500.1	1400	1440	MYBHv1 binding site
TraesCS3D02G354500.1	1850	1890	MeJA responsive element
TraesCS3D02G354500.1	252	292	Auxin responsive element
TraesCS3D02G354500.1	1930	1970	Low-temperature responsiveness
TraesCS3D02G354500.1	1447	1487	Anaerobic responsive element
TraesCS3D02G354500.1	1850	1890	MeJA responsive element
TraesCS3D02G354500.1	1537	1577	Auxin responsive element
TraesCS7A02G471000.2	157	197	Low-temperature responsiveness
TraesCS7A02G471000.2	878	918	Auxin responsive element
TraesCS7A02G471000.2	59	99	Light responsive element
TraesCS7A02G471000.2	1942	1982	MeJA responsive element
TraesCS7A02G471000.2	274	314	Auxin responsive element
TraesCS7A02G471000.2	279	319	Anaerobic responsive element
TraesCS7A02G471000.2	987	1027	Abscisic acid responsive element
TraesCS7A02G471000.2	1957	1997	Zein metabolism regulation
TraesCS7A02G471000.2	268	308	Gibberellin responsive element
TraesCS7A02G471000.2	1858	1898	Promoter and enhancer regions
TraesCS7A02G471000.2	1684	1724	Meristem expression
TraesCS7A02G471000.2	234	274	Defense and stress responsive element
TraesCS7A02G471000.2	1466	1506	Drought responsive element
TraesCS7B02G093400.1	345	385	Gibberellin responsive element
TraesCS7B02G093400.1	690	730	Light responsive element
TraesCS7B02G093400.1	584	624	Promoter and enhancer regions
TraesCS7B02G093400.1	836	876	Auxin responsive element
TraesCS7B02G093400.1	-17	23	Gibberellin responsive element
TraesCS7B02G093400.1	461	501	Seed-specific regulation
TraesCS7B02G093400.1	1584	1624	Abscisic acid responsive element
TraesCS7B02G093400.1	1755	1795	Anaerobic responsive element
TraesCS7B02G093400.1	1606	1646	Anaerobic responsive element
TraesCS7B02G093400.1	1933	1973	Meristem expression
TraesCS7B02G093400.1	1928	1968	Drought responsive element
TraesCS7B02G093400.1	1808	1848	MeJA responsive element
TraesCS7B02G093400.1	1614	1654	Auxin responsive element
TraesCS7B02G373000.1	1756	1796	Promoter and enhancer regions
TraesCS7B02G373000.1	1957	1997	Zein metabolism regulation
TraesCS7B02G373000.1	944	984	Low-temperature responsiveness
TraesCS7B02G373000.1	917	957	Abscisic acid responsive element
TraesCS7B02G373000.1	1254	1294	MYBHv1 binding site
TraesCS7B02G373000.1	958	998	Drought responsive element
TraesCS7B02G373000.1	983	1023	Anaerobic responsive element
TraesCS7B02G373000.1	698	738	Meristem expression
TraesCS7B02G373000.1	917	957	Light responsive element
TraesCS7B02G373000.1	838	878	Auxin responsive element
TraesCS7B02G373000.1	17	57	Cell cycle regulation
TraesCS7B02G373000.1	1747	1787	Salicylic acid responsive element
TraesCS7B02G373000.1	1161	1201	MeJA responsive element
TraesCS7D02G189400.1	210	250	Light responsive element
TraesCS7D02G189400.1	590	630	Gibberellin responsive element
TraesCS7D02G189400.1	706	746	Seed-specific regulation
TraesCS7D02G189400.1	1962	2002	Promoter and enhancer regions
TraesCS7D02G189400.1	374	414	Gibberellin responsive element
TraesCS7D02G189400.1	1575	1615	Abscisic acid responsive element
TraesCS7D02G189400.1	1757	1797	Anaerobic responsive element
TraesCS7D02G189400.1	1930	1970	Meristem expression
TraesCS7D02G189400.1	1662	1702	Anaerobic responsive element
TraesCS7D02G189400.1	837	877	MYBHv1 binding site
TraesCS7D02G189400.1	1024	1064	Defense and stress responsive element
TraesCS7D02G189400.1	1925	1965	Drought responsive element
TraesCS7D02G189400.1	1814	1854	MeJA responsive element
TraesCS7D02G189400.1	1460	1500	Salicylic acid responsive element
TraesCS7D02G189400.1	1365	1405	Auxin responsive element
TraesCS7D02G458400.1	1151	1191	MeJA responsive element
TraesCS7D02G458400.1	969	1009	Anaerobic responsive element
TraesCS7D02G458400.1	930	970	Low-temperature responsiveness
TraesCS7D02G458400.1	905	945	Light responsive element
TraesCS7D02G458400.1	1742	1782	Salicylic acid responsive element
TraesCS7D02G458400.1	54	94	MeJA responsive element
TraesCS7D02G458400.1	1264	1304	MYBHv1 binding site
TraesCS7D02G458400.1	1971	2011	Defense and stress responsive element
TraesCS7D02G458400.1	944	984	Drought responsive element
TraesCS7D02G458400.1	766	806	Meristem expression
TraesCS7D02G458400.1	905	945	Abscisic acid responsive element
TraesCS7D02G458400.1	1957	1997	Zein metabolism regulation
TraesCS7D02G458400.1	1786	1826	Promoter and enhancer regions
