# Supplementary material for: Genome-wide identification of the ATP-dependent zinc metalloprotease (FtsH) in Triticeae species reveals that TaFtsH-1 regulates cadmium tolerance in Triticum aestivum
Source: PLoS One. 2024 Dec 31;19(12):e0316486. doi: 10.1371/journal.pone.0316486 (PMC11687710; doi:10.1371/journal.pone.0316486)
Supplement: S6 Table — (XLS) [file pone.0316486.s006.xls]

## Sheet: Sheet1
S6 Table The data of GO enrichment
GO term	subgroup	P-Value	Count
ATP-dependent peptidase activity	Molecular function	5.2e-23	9
metalloendopeptidase activity	Molecular function	1.82e-20	9
m-AAA complex	Cellular component	3.44e-15	5
ATP hydrolysis activity	Molecular function	1.17e-13	9
mitochondrial protein processing	Biological process	7.14e-12	5
zinc ion binding	Molecular function	1.35e-11	9
protein-containing complex assembly	Biological process	2.5e-11	4
ATP binding	Molecular function	1.04e-07	9
chloroplast thylakoid	Cellular component	4.19e-07	4
chloroplast thylakoid membrane	Cellular component	1.1e-06	5
protein catabolic process	Biological process	4.71e-06	3
intracellular membrane-bounded organelle	Cellular component	0.000134	4
proteolysis	Biological process	0.00107508	4
cytoplasm	Cellular component	0.0801886	4
