# Supplementary material for: Genome-wide identification of the ATP-dependent zinc metalloprotease (FtsH) in Triticeae species reveals that TaFtsH-1 regulates cadmium tolerance in Triticum aestivum
Source: PLoS One. 2024 Dec 31;19(12):e0316486. doi: 10.1371/journal.pone.0316486 (PMC11687710; doi:10.1371/journal.pone.0316486)
Supplement: S7 Table — (XLS) [file pone.0316486.s007.xls]

## Sheet: tissues
S7 Table Raw qPCR data from different tissues
Sample Name	Target Name	CT
juvenile roots	TaTubulin	20.631
juvenile roots	TaTubulin	20.217
juvenile roots	TaTubulin	20.891
juvenile stems	TaTubulin	23.476
juvenile stems	TaTubulin	23.741
juvenile stems	TaTubulin	24.191
juvenile leaves	TaTubulin	25.182
juvenile leaves	TaTubulin	25.035
juvenile leaves	TaTubulin	25.124
adult roots	TaTubulin	22.268
adult roots	TaTubulin	22.132
adult roots	TaTubulin	22.135
adult stems	TaTubulin	23.391
adult stems	TaTubulin	24.289
adult stems	TaTubulin	23.93
adult leaves	TaTubulin	24.197
adult leaves	TaTubulin	24.585
adult leaves	TaTubulin	23.995
juvenile roots	TaFtsH-1	23.492
juvenile roots	TaFtsH-1	24.092
juvenile roots	TaFtsH-1	24.244
juvenile stems	TaFtsH-1	25.221
juvenile stems	TaFtsH-1	25.787
juvenile stems	TaFtsH-1	25.961
juvenile leaves	TaFtsH-1	28.015
juvenile leaves	TaFtsH-1	27.799
juvenile leaves	TaFtsH-1	26.979
adult roots	TaFtsH-1	23.314
adult roots	TaFtsH-1	23.732
adult roots	TaFtsH-1	22.901
adult stems	TaFtsH-1	24.961
adult stems	TaFtsH-1	24.753
adult stems	TaFtsH-1	25.294
adult leaves	TaFtsH-1	24.153
adult leaves	TaFtsH-1	25.112
adult leaves	TaFtsH-1	24.499
juvenile roots	TaFtsH-2	31.129
juvenile roots	TaFtsH-2	30.7032
juvenile roots	TaFtsH-2	29.827
juvenile stems	TaFtsH-2	29.478
juvenile stems	TaFtsH-2	30.355
juvenile stems	TaFtsH-2	31.254
juvenile leaves	TaFtsH-2	32.963
juvenile leaves	TaFtsH-2	31.496
juvenile leaves	TaFtsH-2	31.972
adult roots	TaFtsH-2	31.115
adult roots	TaFtsH-2	29.328
adult roots	TaFtsH-2	29.965
adult stems	TaFtsH-2	33.159
adult stems	TaFtsH-2	33.686
adult stems	TaFtsH-2	32.428
adult leaves	TaFtsH-2	32.772
adult leaves	TaFtsH-2	31.834
adult leaves	TaFtsH-2	31.649
juvenile roots	TaFtsH-3	28.073
juvenile roots	TaFtsH-3	28.282
juvenile roots	TaFtsH-3	28.721
juvenile stems	TaFtsH-3	30.054
juvenile stems	TaFtsH-3	29.434
juvenile stems	TaFtsH-3	30.179
juvenile leaves	TaFtsH-3	28.721
juvenile leaves	TaFtsH-3	29.008
juvenile leaves	TaFtsH-3	29.066
adult roots	TaFtsH-3	27.385
adult roots	TaFtsH-3	25.296
adult roots	TaFtsH-3	26.549
adult stems	TaFtsH-3	27.188
adult stems	TaFtsH-3	27.029
adult stems	TaFtsH-3	27.287
adult leaves	TaFtsH-3	26.745
adult leaves	TaFtsH-3	26.618
adult leaves	TaFtsH-3	27.074
juvenile roots	TaFtsH-4	29.996
juvenile roots	TaFtsH-4	30.105
juvenile roots	TaFtsH-4	29.693
juvenile stems	TaFtsH-4	31.209
juvenile stems	TaFtsH-4	32.481
juvenile stems	TaFtsH-4	31.279
juvenile leaves	TaFtsH-4	31.515
juvenile leaves	TaFtsH-4	31.766
juvenile leaves	TaFtsH-4	30.934
adult roots	TaFtsH-4	29.059
adult roots	TaFtsH-4	28.393
adult roots	TaFtsH-4	29.395
adult stems	TaFtsH-4	28.433
adult stems	TaFtsH-4	29.792
adult stems	TaFtsH-4	29.151
adult leaves	TaFtsH-4	28.305
adult leaves	TaFtsH-4	28.465
adult leaves	TaFtsH-4	29.919
juvenile roots	TaFtsH-5	27.1963
juvenile roots	TaFtsH-5	27.536
juvenile roots	TaFtsH-5	27.974
juvenile stems	TaFtsH-5	34.654
juvenile stems	TaFtsH-5	35.328
juvenile stems	TaFtsH-5	35.965
juvenile leaves	TaFtsH-5	34.99
juvenile leaves	TaFtsH-5	34.774
juvenile leaves	TaFtsH-5	35.918
adult roots	TaFtsH-5	32.919
adult roots	TaFtsH-5	32.044
adult roots	TaFtsH-5	34.439
adult stems	TaFtsH-5	31.227
adult stems	TaFtsH-5	32.256
adult stems	TaFtsH-5	31.383
adult leaves	TaFtsH-5	31.252
adult leaves	TaFtsH-5	30.841
adult leaves	TaFtsH-5	30.865
juvenile roots	TaFtsH-6	23.68
juvenile roots	TaFtsH-6	24.699
juvenile roots	TaFtsH-6	24.21
juvenile stems	TaFtsH-6	27.013
juvenile stems	TaFtsH-6	26.511
juvenile stems	TaFtsH-6	26.952
juvenile leaves	TaFtsH-6	28.625
juvenile leaves	TaFtsH-6	27.029
juvenile leaves	TaFtsH-6	27.511
adult roots	TaFtsH-6	24.154
adult roots	TaFtsH-6	25.634
adult roots	TaFtsH-6	24.479
adult stems	TaFtsH-6	24.412
adult stems	TaFtsH-6	25.963
adult stems	TaFtsH-6	24.861
adult leaves	TaFtsH-6	25.384
adult leaves	TaFtsH-6	24.906
adult leaves	TaFtsH-6	24.187
juvenile roots	TaFtsH-7	24.804
juvenile roots	TaFtsH-7	24.995
juvenile roots	TaFtsH-7	24.796
juvenile stems	TaFtsH-7	25.665
juvenile stems	TaFtsH-7	26.786
juvenile stems	TaFtsH-7	25.771
juvenile leaves	TaFtsH-7	29.969
juvenile leaves	TaFtsH-7	29.917
juvenile leaves	TaFtsH-7	30.951
adult roots	TaFtsH-7	24.047
adult roots	TaFtsH-7	23.481
adult roots	TaFtsH-7	23.106
adult stems	TaFtsH-7	24.306
adult stems	TaFtsH-7	24.757
adult stems	TaFtsH-7	25.134
adult leaves	TaFtsH-7	25.768
adult leaves	TaFtsH-7	26.083
adult leaves	TaFtsH-7	26.011
juvenile roots	TaFtsH-8	32.86
juvenile roots	TaFtsH-8	31.093
juvenile roots	TaFtsH-8	30.419
juvenile stems	TaFtsH-8	32.124
juvenile stems	TaFtsH-8	33.579
juvenile stems	TaFtsH-8	32.409
juvenile leaves	TaFtsH-8	33.825
juvenile leaves	TaFtsH-8	35.258
juvenile leaves	TaFtsH-8	34.978
adult roots	TaFtsH-8	29.842
adult roots	TaFtsH-8	29.802
adult roots	TaFtsH-8	29.61
adult stems	TaFtsH-8	30.164
adult stems	TaFtsH-8	31.696
adult stems	TaFtsH-8	31.298
adult leaves	TaFtsH-8	32.772
adult leaves	TaFtsH-8	33.02
adult leaves	TaFtsH-8	31.941
juvenile roots	TaFtsH-9	26.138
juvenile roots	TaFtsH-9	25.883
juvenile roots	TaFtsH-9	25.61
juvenile stems	TaFtsH-9	27.49
juvenile stems	TaFtsH-9	27.305
juvenile stems	TaFtsH-9	28.178
juvenile leaves	TaFtsH-9	30.21
juvenile leaves	TaFtsH-9	29.091
juvenile leaves	TaFtsH-9	29.558
adult roots	TaFtsH-9	26.288
adult roots	TaFtsH-9	25.674
adult roots	TaFtsH-9	26.108
adult stems	TaFtsH-9	26.489
adult stems	TaFtsH-9	27.831
adult stems	TaFtsH-9	27.904
adult leaves	TaFtsH-9	27.322
adult leaves	TaFtsH-9	28.141
adult leaves	TaFtsH-9	27.022
juvenile roots	TaFtsH-10	27.394
juvenile roots	TaFtsH-10	29.063
juvenile roots	TaFtsH-10	28.38
juvenile stems	TaFtsH-10	32.84
juvenile stems	TaFtsH-10	32.402
juvenile stems	TaFtsH-10	32.013
juvenile leaves	TaFtsH-10	32.828
juvenile leaves	TaFtsH-10	32.43
juvenile leaves	TaFtsH-10	32.567
adult roots	TaFtsH-10	29.028
adult roots	TaFtsH-10	29.54
adult roots	TaFtsH-10	28.793
adult stems	TaFtsH-10	29.972
adult stems	TaFtsH-10	29.009
adult stems	TaFtsH-10	29.845
adult leaves	TaFtsH-10	28.292
adult leaves	TaFtsH-10	29.303
adult leaves	TaFtsH-10	29.119
juvenile roots	TaFtsH-11	25.912
juvenile roots	TaFtsH-11	26.454
juvenile roots	TaFtsH-11	26.232
juvenile stems	TaFtsH-11	31.257
juvenile stems	TaFtsH-11	32.203
juvenile stems	TaFtsH-11	32.78
juvenile leaves	TaFtsH-11	33.206
juvenile leaves	TaFtsH-11	31.223
juvenile leaves	TaFtsH-11	31.102
adult roots	TaFtsH-11	26.364
adult roots	TaFtsH-11	27.642
adult roots	TaFtsH-11	26.489
adult stems	TaFtsH-11	27.172
adult stems	TaFtsH-11	28.472
adult stems	TaFtsH-11	28.219
adult leaves	TaFtsH-11	27.166
adult leaves	TaFtsH-11	28.044
adult leaves	TaFtsH-11	27.015

## Sheet: CdCl2
S7 Table Raw qPCR data under CdCl2 stress
Sample Name	Target Name	CT
0h	TaTubulin	25.4347
0h	TaTubulin	25.6977
0h	TaTubulin	25.9607
6h	TaTubulin	22.2786
6h	TaTubulin	22.5416
6h	TaTubulin	22.8046
12h	TaTubulin	21.4895
12h	TaTubulin	21.7525
12h	TaTubulin	22.0155
24h	TaTubulin	23.8566
24h	TaTubulin	24.1196
24h	TaTubulin	24.3826
36h	TaTubulin	24.6456
36h	TaTubulin	24.9086
36h	TaTubulin	25.1717
72h	TaTubulin	23.0676
72h	TaTubulin	23.3306
72h	TaTubulin	23.5936
0h	TaFtsH-1	26.1974
0h	TaFtsH-1	26.3057
0h	TaFtsH-1	30.4318
6h	TaFtsH-1	30.6949
6h	TaFtsH-1	30.9579
6h	TaFtsH-1	30.1702
12h	TaFtsH-1	32.511
12h	TaFtsH-1	33.2152
12h	TaFtsH-1	25.46
24h	TaFtsH-1	26.1911
24h	TaFtsH-1	26.3238
24h	TaFtsH-1	26.5836
36h	TaFtsH-1	26.2862
36h	TaFtsH-1	26.5308
36h	TaFtsH-1	26.2378
72h	TaFtsH-1	25.3008
72h	TaFtsH-1	25.4639
72h	TaFtsH-1	25.7253
0h	TaFtsH-2	28.3391
0h	TaFtsH-2	28.6021
0h	TaFtsH-2	28.8651
6h	TaFtsH-2	24.9733
6h	TaFtsH-2	24.4236
6h	TaFtsH-2	24.7009
12h	TaFtsH-2	25.5469
12h	TaFtsH-2	25.2652
12h	TaFtsH-2	25.4452
24h	TaFtsH-2	26.152
24h	TaFtsH-2	26.2279
24h	TaFtsH-2	26.1994
36h	TaFtsH-2	28.2322
36h	TaFtsH-2	29.0952
36h	TaFtsH-2	28.7582
72h	TaFtsH-2	24.9092
72h	TaFtsH-2	25.376
72h	TaFtsH-2	25.9315
0h	TaFtsH-3	32.8046
0h	TaFtsH-3	33.1404
0h	TaFtsH-3	32.7255
6h	TaFtsH-3	33.6762
6h	TaFtsH-3	32.3903
6h	TaFtsH-3	32.2752
12h	TaFtsH-3	25.8969
12h	TaFtsH-3	26.1734
12h	TaFtsH-3	26.0953
24h	TaFtsH-3	28.2171
24h	TaFtsH-3	28.9374
24h	TaFtsH-3	28.8087
36h	TaFtsH-3	32.0648
36h	TaFtsH-3	33.1059
36h	TaFtsH-3	33.8808
72h	TaFtsH-3	33.884
72h	TaFtsH-3	33.0278
72h	TaFtsH-3	31.6373
0h	TaFtsH-4	26.2479
0h	TaFtsH-4	26.2974
0h	TaFtsH-4	26.4133
6h	TaFtsH-4	31.2299
6h	TaFtsH-4	29.1076
6h	TaFtsH-4	32.8983
12h	TaFtsH-4	33.1914
12h	TaFtsH-4	32.5743
12h	TaFtsH-4	31.1875
24h	TaFtsH-4	31.2341
24h	TaFtsH-4	32.3636
24h	TaFtsH-4	31.4884
36h	TaFtsH-4	31.4284
36h	TaFtsH-4	31.1443
36h	TaFtsH-4	32.5613
72h	TaFtsH-4	27.574
72h	TaFtsH-4	27.6364
72h	TaFtsH-4	27.9167
0h	TaFtsH-5	32.6819
0h	TaFtsH-5	32.4815
0h	TaFtsH-5	32.2502
6h	TaFtsH-5	31.5331
6h	TaFtsH-5	31.2297
6h	TaFtsH-5	33.6282
12h	TaFtsH-5	28.4358
12h	TaFtsH-5	27.7786
12h	TaFtsH-5	28.0658
24h	TaFtsH-5	27.6703
24h	TaFtsH-5	27.7172
24h	TaFtsH-5	27.8743
36h	TaFtsH-5	33.5085
36h	TaFtsH-5	32.3996
36h	TaFtsH-5	33.0695
72h	TaFtsH-5	32.3954
72h	TaFtsH-5	32.9479
72h	TaFtsH-5	33.7887
0h	TaFtsH-6	33.8272
0h	TaFtsH-6	34.1856
0h	TaFtsH-6	31.4808
6h	TaFtsH-6	30.978
6h	TaFtsH-6	32.2427
6h	TaFtsH-6	32.0659
12h	TaFtsH-6	31.9808
12h	TaFtsH-6	32.4097
12h	TaFtsH-6	32.5211
24h	TaFtsH-6	32.6526
24h	TaFtsH-6	32.6386
24h	TaFtsH-6	28.0485
36h	TaFtsH-6	28.2574
36h	TaFtsH-6	28.264
36h	TaFtsH-6	28.5944
72h	TaFtsH-6	28.3529
72h	TaFtsH-6	28.5785
72h	TaFtsH-6	29.3714
0h	TaFtsH-7	33.3249
0h	TaFtsH-7	33.1933
0h	TaFtsH-7	33.8119
6h	TaFtsH-7	28.9596
6h	TaFtsH-7	28.7781
6h	TaFtsH-7	28.897
12h	TaFtsH-7	29.3005
12h	TaFtsH-7	28.5987
12h	TaFtsH-7	28.1046
24h	TaFtsH-7	29.9722
24h	TaFtsH-7	29.9563
24h	TaFtsH-7	29.9599
36h	TaFtsH-7	29.8476
36h	TaFtsH-7	29.9745
36h	TaFtsH-7	29.1553
72h	TaFtsH-7	32.8415
72h	TaFtsH-7	33.786
72h	TaFtsH-7	32.9645
0h	TaFtsH-8	33.9096
0h	TaFtsH-8	31.6015
0h	TaFtsH-8	31.7778
6h	TaFtsH-8	32.2638
6h	TaFtsH-8	31.5923
6h	TaFtsH-8	32.7374
12h	TaFtsH-8	31.9329
12h	TaFtsH-8	32.445
12h	TaFtsH-8	32.3264
24h	TaFtsH-8	32.5018
24h	TaFtsH-8	33.0464
24h	TaFtsH-8	32.4941
36h	TaFtsH-8	32.9526
36h	TaFtsH-8	30.3476
36h	TaFtsH-8	33.6225
72h	TaFtsH-8	34.6023
72h	TaFtsH-8	35.1769
72h	TaFtsH-8	34.4863
0h	TaFtsH-9	32.3623
0h	TaFtsH-9	32.0346
0h	TaFtsH-9	32.2816
6h	TaFtsH-9	32.4633
6h	TaFtsH-9	31.9015
6h	TaFtsH-9	32.213
12h	TaFtsH-9	28.7936
12h	TaFtsH-9	28
12h	TaFtsH-9	28.0445
24h	TaFtsH-9	28.0751
24h	TaFtsH-9	28.1335
24h	TaFtsH-9	28.694
36h	TaFtsH-9	30.5999
36h	TaFtsH-9	30.1869
36h	TaFtsH-9	30.8483
72h	TaFtsH-9	33.9762
72h	TaFtsH-9	34.5049
72h	TaFtsH-9	33.0838
0h	TaFtsH-10	29.0912
0h	TaFtsH-10	29.1607
0h	TaFtsH-10	28.9507
6h	TaFtsH-10	28.2396
6h	TaFtsH-10	28.0955
6h	TaFtsH-10	28.317
12h	TaFtsH-10	32.402
12h	TaFtsH-10	32.3929
12h	TaFtsH-10	32.2496
24h	TaFtsH-10	32.3311
24h	TaFtsH-10	32.0958
24h	TaFtsH-10	33.3296
36h	TaFtsH-10	31.2816
36h	TaFtsH-10	31.8616
36h	TaFtsH-10	33.6121
72h	TaFtsH-10	31.0961
72h	TaFtsH-10	30.597
72h	TaFtsH-10	31.3178
0h	TaFtsH-11	33.6153
0h	TaFtsH-11	34.8665
0h	TaFtsH-11	33.855
6h	TaFtsH-11	33.1628
6h	TaFtsH-11	32.8749
6h	TaFtsH-11	32.4824
12h	TaFtsH-11	36.5301
12h	TaFtsH-11	36.7272
12h	TaFtsH-11	36.498
24h	TaFtsH-11	29.6231
24h	TaFtsH-11	30.5611
24h	TaFtsH-11	30.7968
36h	TaFtsH-11	31.3324
36h	TaFtsH-11	31.4862
36h	TaFtsH-11	31.8575
72h	TaFtsH-11	31.5913
72h	TaFtsH-11	32.2606
72h	TaFtsH-11	31.6798

## Sheet: MnSO4
S7 Table Raw qPCR data under MnSO4 stress
Sample Name	Target Name	CT
0h	TaTubulin	20.9748
0h	TaTubulin	21.2378
0h	TaTubulin	21.5008
6h	TaTubulin	24.1309
6h	TaTubulin	24.3939
6h	TaTubulin	24.657
12h	TaTubulin	22.5529
12h	TaTubulin	22.8159
12h	TaTubulin	23.0789
24h	TaTubulin	23.3419
24h	TaTubulin	23.6049
24h	TaTubulin	23.8679
36h	TaTubulin	24.92
36h	TaTubulin	25.183
36h	TaTubulin	25.446
72h	TaTubulin	21.7639
72h	TaTubulin	22.0269
72h	TaTubulin	22.2899
0h	TaFtsH-1	24.7564
0h	TaFtsH-1	24.8069
0h	TaFtsH-1	34.365
6h	TaFtsH-1	33.3561
6h	TaFtsH-1	35.3736
6h	TaFtsH-1	35.1762
12h	TaFtsH-1	25.0272
12h	TaFtsH-1	25.0869
12h	TaFtsH-1	35.662
24h	TaFtsH-1	35.8306
24h	TaFtsH-1	35.4919
24h	TaFtsH-1	28.2112
36h	TaFtsH-1	28.2605
36h	TaFtsH-1	28.0392
36h	TaFtsH-1	35.351
72h	TaFtsH-1	35.391
72h	TaFtsH-1	35.4297
72h	TaFtsH-1	34.8087
0h	TaFtsH-2	32.844
0h	TaFtsH-2	32.747
0h	TaFtsH-2	33.75
6h	TaFtsH-2	31.6061
6h	TaFtsH-2	32.5841
6h	TaFtsH-2	31.6175
12h	TaFtsH-2	32.6209
12h	TaFtsH-2	32.448
12h	TaFtsH-2	32.4244
24h	TaFtsH-2	32.2607
24h	TaFtsH-2	33.115
24h	TaFtsH-2	32.1594
36h	TaFtsH-2	34.3081
36h	TaFtsH-2	34.8894
36h	TaFtsH-2	33.5925
72h	TaFtsH-2	30.3989
72h	TaFtsH-2	31.0818
72h	TaFtsH-2	31.308
0h	TaFtsH-3	27.9733
0h	TaFtsH-3	27.0496
0h	TaFtsH-3	27.3136
6h	TaFtsH-3	27.5776
6h	TaFtsH-3	27.8416
6h	TaFtsH-3	28.1056
12h	TaFtsH-3	28.3696
12h	TaFtsH-3	28.6336
12h	TaFtsH-3	28.8976
24h	TaFtsH-3	30.7456
24h	TaFtsH-3	31.0096
24h	TaFtsH-3	31.2736
36h	TaFtsH-3	29.9536
36h	TaFtsH-3	30.2176
36h	TaFtsH-3	30.4816
72h	TaFtsH-3	29.1616
72h	TaFtsH-3	29.4256
72h	TaFtsH-3	29.6896
0h	TaFtsH-4	31.8016
0h	TaFtsH-4	32.0656
0h	TaFtsH-4	32.3296
6h	TaFtsH-4	32.5936
6h	TaFtsH-4	32.8576
6h	TaFtsH-4	33.1216
12h	TaFtsH-4	33.3856
12h	TaFtsH-4	31.6496
12h	TaFtsH-4	33.9136
24h	TaFtsH-4	34.1776
24h	TaFtsH-4	34.4416
24h	TaFtsH-4	33.7056
36h	TaFtsH-4	33.9696
36h	TaFtsH-4	34.2336
36h	TaFtsH-4	34.4976
72h	TaFtsH-4	28.7616
72h	TaFtsH-4	29.0256
72h	TaFtsH-4	29.2896
0h	TaFtsH-5	31.8337
0h	TaFtsH-5	32.0977
0h	TaFtsH-5	32.3617
6h	TaFtsH-5	32.6257
6h	TaFtsH-5	32.8897
6h	TaFtsH-5	33.1537
12h	TaFtsH-5	33.4177
12h	TaFtsH-5	33.6817
12h	TaFtsH-5	33.9457
24h	TaFtsH-5	34.2097
24h	TaFtsH-5	34.4737
24h	TaFtsH-5	34.7377
36h	TaFtsH-5	35.0017
36h	TaFtsH-5	34.7657
36h	TaFtsH-5	34.5297
72h	TaFtsH-5	33.7937
72h	TaFtsH-5	33.0577
72h	TaFtsH-5	33.3217
0h	TaFtsH-6	26.8497
0h	TaFtsH-6	27.1137
0h	TaFtsH-6	27.3777
6h	TaFtsH-6	29.2258
6h	TaFtsH-6	29.4898
6h	TaFtsH-6	29.7538
12h	TaFtsH-6	28.4337
12h	TaFtsH-6	28.6978
12h	TaFtsH-6	28.9618
24h	TaFtsH-6	30.8098
24h	TaFtsH-6	31.0738
24h	TaFtsH-6	31.3378
36h	TaFtsH-6	30.0178
36h	TaFtsH-6	30.2818
36h	TaFtsH-6	30.5458
72h	TaFtsH-6	27.6417
72h	TaFtsH-6	27.9057
72h	TaFtsH-6	28.1697
0h	TaFtsH-7	27.0496
0h	TaFtsH-7	27.3136
0h	TaFtsH-7	27.5776
6h	TaFtsH-7	27.2176
6h	TaFtsH-7	27.4816
6h	TaFtsH-7	27.7456
12h	TaFtsH-7	27.6096
12h	TaFtsH-7	28.0736
12h	TaFtsH-7	27.3376
24h	TaFtsH-7	28.0256
24h	TaFtsH-7	28.4896
24h	TaFtsH-7	28.6536
36h	TaFtsH-7	28.8416
36h	TaFtsH-7	28.9056
36h	TaFtsH-7	29.3696
72h	TaFtsH-7	26.1336
72h	TaFtsH-7	26.3976
72h	TaFtsH-7	27.0016
0h	TaFtsH-8	32.0656
0h	TaFtsH-8	32.3296
0h	TaFtsH-8	32.5936
6h	TaFtsH-8	32.8576
6h	TaFtsH-8	33.1216
6h	TaFtsH-8	33.3856
12h	TaFtsH-8	33.6496
12h	TaFtsH-8	33.9136
12h	TaFtsH-8	35.9776
24h	TaFtsH-8	35.9416
24h	TaFtsH-8	35.7056
24h	TaFtsH-8	34.9696
36h	TaFtsH-8	32.2336
36h	TaFtsH-8	32.4976
36h	TaFtsH-8	33.7616
72h	TaFtsH-8	31.0256
72h	TaFtsH-8	31.2896
72h	TaFtsH-8	31.1536
0h	TaFtsH-9	30.0417
0h	TaFtsH-9	31.3057
0h	TaFtsH-9	30.5697
6h	TaFtsH-9	29.8737
6h	TaFtsH-9	30.1377
6h	TaFtsH-9	30.4017
12h	TaFtsH-9	28.6657
12h	TaFtsH-9	28.9297
12h	TaFtsH-9	29.1937
24h	TaFtsH-9	29.4577
24h	TaFtsH-9	29.7217
24h	TaFtsH-9	29.9857
36h	TaFtsH-9	29.9497
36h	TaFtsH-9	30.5137
36h	TaFtsH-9	30.7777
72h	TaFtsH-9	27.0816
72h	TaFtsH-9	27.3456
72h	TaFtsH-9	27.6096
0h	TaFtsH-10	29.0977
0h	TaFtsH-10	28.3617
0h	TaFtsH-10	28.6257
6h	TaFtsH-10	28.8897
6h	TaFtsH-10	28.1537
6h	TaFtsH-10	28.4177
12h	TaFtsH-10	31.6817
12h	TaFtsH-10	31.9457
12h	TaFtsH-10	30.2097
24h	TaFtsH-10	29.4737
24h	TaFtsH-10	29.7377
24h	TaFtsH-10	30.0017
36h	TaFtsH-10	28.2657
36h	TaFtsH-10	28.5297
36h	TaFtsH-10	28.7937
72h	TaFtsH-10	26.0577
72h	TaFtsH-10	26.3217
72h	TaFtsH-10	26.5857
0h	TaFtsH-11	27.1137
0h	TaFtsH-11	27.3777
0h	TaFtsH-11	27.6417
6h	TaFtsH-11	27.9057
6h	TaFtsH-11	28.1697
6h	TaFtsH-11	28.4337
12h	TaFtsH-11	28.6978
12h	TaFtsH-11	28.9618
12h	TaFtsH-11	29.2258
24h	TaFtsH-11	29.4898
24h	TaFtsH-11	29.7538
24h	TaFtsH-11	30.0178
36h	TaFtsH-11	90.2818
36h	TaFtsH-11	30.5458
36h	TaFtsH-11	29.8098
72h	TaFtsH-11	30.9738
72h	TaFtsH-11	31.3378
72h	TaFtsH-11	30.6018

## Sheet: ZnSO4
S7 Table Raw qPCR data under ZnSO4 stress
Sample Name	Target Name	CT
0h	TaTubulin	23.733
0h	TaTubulin	23.711
0h	TaTubulin	23.263
6h	TaTubulin	24.051
6h	TaTubulin	24.009
6h	TaTubulin	24.264
12h	TaTubulin	23.188
12h	TaTubulin	23.117
12h	TaTubulin	23.232
24h	TaTubulin	24.857
24h	TaTubulin	24.756
24h	TaTubulin	24.806
36h	TaTubulin	20.733
36h	TaTubulin	20.804
36h	TaTubulin	20.827
72h	TaTubulin	21.26
72h	TaTubulin	21.115
72h	TaTubulin	21.159
0h	TaFtsH-1	31.221
0h	TaFtsH-1	32.324
0h	TaFtsH-1	34.201
6h	TaFtsH-1	35.725
6h	TaFtsH-1	34.751
6h	TaFtsH-1	34.7
12h	TaFtsH-1	31.909
12h	TaFtsH-1	32.203
12h	TaFtsH-1	34.758
24h	TaFtsH-1	34.373
24h	TaFtsH-1	34.087
24h	TaFtsH-1	31.603
36h	TaFtsH-1	31.484
36h	TaFtsH-1	32.331
36h	TaFtsH-1	31.38
72h	TaFtsH-1	31.647
72h	TaFtsH-1	31.948
72h	TaFtsH-1	32.681
0h	TaFtsH-2	33.827
0h	TaFtsH-2	34.185
0h	TaFtsH-2	31.48
6h	TaFtsH-2	31.977
6h	TaFtsH-2	32.242
6h	TaFtsH-2	32.065
12h	TaFtsH-2	31.98
12h	TaFtsH-2	32.409
12h	TaFtsH-2	30.521
24h	TaFtsH-2	32.652
24h	TaFtsH-2	32.638
24h	TaFtsH-2	32.048
36h	TaFtsH-2	29.257
36h	TaFtsH-2	29.264
36h	TaFtsH-2	29.594
72h	TaFtsH-2	30.352
72h	TaFtsH-2	30.578
72h	TaFtsH-2	31.371
0h	TaFtsH-3	31.972
0h	TaFtsH-3	35.242
0h	TaFtsH-3	34.139
6h	TaFtsH-3	32.363
6h	TaFtsH-3	32.831
6h	TaFtsH-3	32.808
12h	TaFtsH-3	32.438
12h	TaFtsH-3	32.373
12h	TaFtsH-3	32.676
24h	TaFtsH-3	32.442
24h	TaFtsH-3	32.447
24h	TaFtsH-3	32.929
36h	TaFtsH-3	28.834
36h	TaFtsH-3	29.119
36h	TaFtsH-3	28.839
72h	TaFtsH-3	28.994
72h	TaFtsH-3	29.127
72h	TaFtsH-3	28.17
0h	TaFtsH-4	34.146
0h	TaFtsH-4	35.077
0h	TaFtsH-4	34.077
6h	TaFtsH-4	32.902
6h	TaFtsH-4	32.193
6h	TaFtsH-4	32.811
12h	TaFtsH-4	30.959
12h	TaFtsH-4	30.778
12h	TaFtsH-4	30.897
24h	TaFtsH-4	34.3
24h	TaFtsH-4	34.598
24h	TaFtsH-4	34.104
36h	TaFtsH-4	29.972
36h	TaFtsH-4	29.956
36h	TaFtsH-4	29.959
72h	TaFtsH-4	29.847
72h	TaFtsH-4	29.974
72h	TaFtsH-4	29.155
0h	TaFtsH-5	33.622
0h	TaFtsH-5	34.602
0h	TaFtsH-5	35.176
6h	TaFtsH-5	32.486
6h	TaFtsH-5	32.417
6h	TaFtsH-5	32.362
12h	TaFtsH-5	32.034
12h	TaFtsH-5	32.281
12h	TaFtsH-5	32.463
24h	TaFtsH-5	31.901
24h	TaFtsH-5	32.212
24h	TaFtsH-5	32.793
36h	TaFtsH-5	27.999
36h	TaFtsH-5	28.044
36h	TaFtsH-5	28.075
72h	TaFtsH-5	28.133
72h	TaFtsH-5	28.693
72h	TaFtsH-5	35.599
0h	TaFtsH-6	30.186
0h	TaFtsH-6	33.848
0h	TaFtsH-6	32.976
6h	TaFtsH-6	34.504
6h	TaFtsH-6	33.083
6h	TaFtsH-6	29.529
12h	TaFtsH-6	29.091
12h	TaFtsH-6	29.16
12h	TaFtsH-6	28.95
24h	TaFtsH-6	31.239
24h	TaFtsH-6	31.095
24h	TaFtsH-6	32.316
36h	TaFtsH-6	32.402
36h	TaFtsH-6	32.392
36h	TaFtsH-6	32.249
72h	TaFtsH-6	32.331
72h	TaFtsH-6	32.095
72h	TaFtsH-6	33.329
0h	TaFtsH-7	30.533
0h	TaFtsH-7	30.965
0h	TaFtsH-7	30.101
6h	TaFtsH-7	28.414
6h	TaFtsH-7	29.764
6h	TaFtsH-7	29.585
12h	TaFtsH-7	33.033
12h	TaFtsH-7	31.958
12h	TaFtsH-7	33.017
24h	TaFtsH-7	28.28
24h	TaFtsH-7	28.496
24h	TaFtsH-7	28.579
36h	TaFtsH-7	26.977
36h	TaFtsH-7	34.075
36h	TaFtsH-7	34.578
72h	TaFtsH-7	28.142
72h	TaFtsH-7	23.447
72h	TaFtsH-7	35.5
0h	TaFtsH-8	29.473
0h	TaFtsH-8	26.093
0h	TaFtsH-8	26.2489
6h	TaFtsH-8	26.574
6h	TaFtsH-8	26.305
6h	TaFtsH-8	26.047
12h	TaFtsH-8	26.421
12h	TaFtsH-8	27.225
12h	TaFtsH-8	26.564
24h	TaFtsH-8	27.359
24h	TaFtsH-8	27.279
24h	TaFtsH-8	27.695
36h	TaFtsH-8	27.445
36h	TaFtsH-8	31.16
36h	TaFtsH-8	31.487
72h	TaFtsH-8	31.479
72h	TaFtsH-8	31.375
72h	TaFtsH-8	31.968
0h	TaFtsH-9	29.837
0h	TaFtsH-9	30.903
0h	TaFtsH-9	32.446
6h	TaFtsH-9	33.261
6h	TaFtsH-9	30.532
6h	TaFtsH-9	32.08
12h	TaFtsH-9	26.151
12h	TaFtsH-9	26.318
12h	TaFtsH-9	26.543
24h	TaFtsH-9	29.337
24h	TaFtsH-9	30.89
24h	TaFtsH-9	30.398
36h	TaFtsH-9	25.492
36h	TaFtsH-9	25.26
36h	TaFtsH-9	26.497
72h	TaFtsH-9	27.28
72h	TaFtsH-9	27.856
72h	TaFtsH-9	26.889
0h	TaFtsH-10	25.314
0h	TaFtsH-10	25.461
0h	TaFtsH-10	25.387
6h	TaFtsH-10	26.557
6h	TaFtsH-10	25.937
6h	TaFtsH-10	26.867
12h	TaFtsH-10	28.454
12h	TaFtsH-10	29.849
12h	TaFtsH-10	28.091
24h	TaFtsH-10	30.307
24h	TaFtsH-10	30.083
24h	TaFtsH-10	31.915
36h	TaFtsH-10	25.989
36h	TaFtsH-10	26.911
36h	TaFtsH-10	26.272
72h	TaFtsH-10	24.032
72h	TaFtsH-10	24.377
72h	TaFtsH-10	24.164
0h	TaFtsH-11	25.191
0h	TaFtsH-11	25.68
0h	TaFtsH-11	26.405
6h	TaFtsH-11	30.654
6h	TaFtsH-11	30.58
6h	TaFtsH-11	29.273
12h	TaFtsH-11	25.521
12h	TaFtsH-11	25.578
12h	TaFtsH-11	25.457
24h	TaFtsH-11	25.519
24h	TaFtsH-11	27.088
24h	TaFtsH-11	24.22
36h	TaFtsH-11	29.954
36h	TaFtsH-11	30.756
36h	TaFtsH-11	29.937
72h	TaFtsH-11	26.162
72h	TaFtsH-11	25.987
72h	TaFtsH-11	25.695
