# Supplementary material for: Genome-wide identification of the ATP-dependent zinc metalloprotease (FtsH) in Triticeae species reveals that TaFtsH-1 regulates cadmium tolerance in Triticum aestivum
Source: PLoS One. 2024 Dec 31;19(12):e0316486. doi: 10.1371/journal.pone.0316486 (PMC11687710; doi:10.1371/journal.pone.0316486)
Supplement: S8 Table — (XLS) [file pone.0316486.s008.xls]

## Sheet: Sheet1
S8 Table Wheat FtsH protein secondary structure main component ratio
Protein	α-helix	β-turn	Random coil	Extended strand
TaFtsH-1	0.4177	0.0723	0.3803	0.1297
TaFtsH-2	0.4177	0.0648	0.3853	0.1322
TaFtsH-3	0.419	0.0673	0.3828	0.1309
TaFtsH-4	0.3756	0.0567	0.4335	0.1342
TaFtsH-5	0.375	0.0532	0.4282	0.1436
TaFtsH-6	0.3867	0.0542	0.4347	0.1244
TaFtsH-7	0.4264	0.0654	0.3522	0.156
TaFtsH-8	0.4086	0.0758	0.3566	0.159
TaFtsH-9	0.3967	0.0743	0.367	0.162
TaFtsH-10	0.4106	0.0572	0.3622	0.1701
TaFtsH-11	0.393	0.063	0.3651	0.1789
